# Supplementary material for: Taxonomic revision of Rochefortia Sw. (Ehretiaceae, Boraginales)
Source: Biodivers Data J. 2016 Jun 8;(4):e7720. doi: 10.3897/BDJ.4.e7720 (PMC4910500; doi:10.3897/BDJ.4.e7720)
Supplement: XML Treatment for Rochefortia [file BDJ.4.e7720-treatment1.xml]

<!DOCTYPE tp:taxon-treatment
  PUBLIC "-//TaxonX//DTD Taxonomic Treatment Publishing DTD v0 20100105//EN" "tax-treatment-NSO.dtd">
<tp:taxon-treatment xmlns:tp="http://www.plazi.org/taxpub"><tp:treatment-meta><mixed-citation publication-type="journal"><person-group><name><surname>Irimia</surname><given-names>Ramona-Elena</given-names></name><name><surname>Gottschling</surname><given-names>Marc</given-names></name></person-group><article-title>Taxonomic revision of <italic><tp:taxon-name><tp:taxon-name-part taxon-name-part-type="genus">Rochefortia</tp:taxon-name-part></tp:taxon-name></italic> Sw. (<tp:taxon-name><tp:taxon-name-part taxon-name-part-type="family">Ehretiaceae</tp:taxon-name-part></tp:taxon-name>, <tp:taxon-name><tp:taxon-name-part taxon-name-part-type="order">Boraginales</tp:taxon-name-part></tp:taxon-name>)</article-title><source>Biodivers Data J</source><day>08</day><month>6</month><year>2016</year><volume>2016</volume><issue>4</issue><pub-id pub-id-type="doi">10.3897/BDJ.4.e7720</pub-id></mixed-citation></tp:treatment-meta><tp:nomenclature><tp:taxon-name>
            <tp:taxon-name-part taxon-name-part-type="genus">Rochefortia</tp:taxon-name-part>
          </tp:taxon-name><tp:taxon-authority>Sw.</tp:taxon-authority><tp:nomenclature-citation-list><tp:nomenclature-citation><tp:taxon-name>
                <tp:taxon-name-part taxon-name-part-type="genus">Rochefortia</tp:taxon-name-part>
              </tp:taxon-name><comment><bold><italic><tp:taxon-name><tp:taxon-name-part taxon-name-part-type="genus">Rochefortia</tp:taxon-name-part></tp:taxon-name></italic></bold> Sw., <ext-link xmlns:xlink="http://www.w3.org/1999/xlink" ext-link-type="uri" xlink:href="http://www.biodiversitylibrary.org/item/23300#page/69/mode/1up" xlink:type="simple">Prod.: 53. 1788</ext-link>, <ext-link xmlns:xlink="http://www.w3.org/1999/xlink" ext-link-type="uri" xlink:href="http://www.biodiversitylibrary.org/item/23641#page/569/mode/1up" xlink:type="simple">Fl. Ind. Occid. 551, pl. XI. 1797</ext-link>. <tp:taxon-name><tp:taxon-name-part taxon-name-part-type="genus">Rochefortia</tp:taxon-name-part> <tp:taxon-name-part taxon-name-part-type="infraspecific-rank">sect.</tp:taxon-name-part> <tp:taxon-name-part taxon-name-part-type="section">Stellatae</tp:taxon-name-part></tp:taxon-name> G.Klotz, <ext-link xmlns:xlink="http://www.w3.org/1999/xlink" ext-link-type="uri" xlink:href="https://zenodo.org/record/22473" xlink:type="simple">Wiss. Z. Friedrich-Schiller-Univ. Jena, Math.-Naturwiss. Reihe 29: 470. 1980</ext-link>. <tp:taxon-name><tp:taxon-name-part taxon-name-part-type="genus">Rochefortia</tp:taxon-name-part> <tp:taxon-name-part taxon-name-part-type="infraspecific-rank">ser.</tp:taxon-name-part> <tp:taxon-name-part taxon-name-part-type="series">Acanthophorae</tp:taxon-name-part></tp:taxon-name> G.Klotz, <ext-link xmlns:xlink="http://www.w3.org/1999/xlink" ext-link-type="uri" xlink:href="https://zenodo.org/record/22761" xlink:type="simple">Revista Jard. Bot. Nac. Univ. Habana 3: 105. 1982</ext-link>.</comment></tp:nomenclature-citation><tp:nomenclature-citation><tp:taxon-name>
                <tp:taxon-name-part taxon-name-part-type="genus">Rochefortia</tp:taxon-name-part>
              </tp:taxon-name><comment>= <italic><tp:taxon-name><tp:taxon-name-part taxon-name-part-type="genus">Lutrostylis</tp:taxon-name-part></tp:taxon-name></italic> G.Don, <ext-link xmlns:xlink="http://www.w3.org/1999/xlink" ext-link-type="uri" xlink:href="http://www.biodiversitylibrary.org/item/9906#page/400/mode/1up" xlink:type="simple">Gen. hist. 4: 391. 1838</ext-link>.—TYPE: <italic><tp:taxon-name><tp:taxon-name-part taxon-name-part-type="genus">Lutrostylis</tp:taxon-name-part> <tp:taxon-name-part taxon-name-part-type="species">spinosa</tp:taxon-name-part></tp:taxon-name></italic> (Jacq.) G.Don, designated here. <xref ref-type="bibr" rid="B2182840">Don (1838)</xref> included three species in his <italic><tp:taxon-name><tp:taxon-name-part taxon-name-part-type="genus">Lutrostylis</tp:taxon-name-part></tp:taxon-name></italic>, of which <italic><tp:taxon-name><tp:taxon-name-part taxon-name-part-type="genus">L.</tp:taxon-name-part> <tp:taxon-name-part taxon-name-part-type="species">inermis</tp:taxon-name-part></tp:taxon-name></italic> G.Don (though not validly published: ICN Art. 52.1., ≡ <italic><tp:taxon-name><tp:taxon-name-part taxon-name-part-type="genus">Ehretia</tp:taxon-name-part> <tp:taxon-name-part taxon-name-part-type="species">fasciculata</tp:taxon-name-part></tp:taxon-name></italic> Kunth) and <italic><tp:taxon-name><tp:taxon-name-part taxon-name-part-type="genus">L.</tp:taxon-name-part> <tp:taxon-name-part taxon-name-part-type="species">spinosa</tp:taxon-name-part></tp:taxon-name></italic> are heterotypic synonyms of <italic><tp:taxon-name><tp:taxon-name-part taxon-name-part-type="genus">R.</tp:taxon-name-part> <tp:taxon-name-part taxon-name-part-type="species">spinosa</tp:taxon-name-part></tp:taxon-name></italic>, while <italic><tp:taxon-name><tp:taxon-name-part taxon-name-part-type="genus">L.</tp:taxon-name-part> <tp:taxon-name-part taxon-name-part-type="species">montevidensis</tp:taxon-name-part></tp:taxon-name></italic> (Spreng.) G.Don belongs to <tp:taxon-name><tp:taxon-name-part taxon-name-part-type="family">Verbenaceae</tp:taxon-name-part></tp:taxon-name>.</comment></tp:nomenclature-citation><tp:nomenclature-citation><tp:taxon-name>
                <tp:taxon-name-part taxon-name-part-type="genus">Rochefortia</tp:taxon-name-part>
              </tp:taxon-name><tp:type-species><tp:taxon-name><tp:taxon-name-part taxon-name-part-type="genus">Rochefortia</tp:taxon-name-part> <tp:taxon-name-part taxon-name-part-type="species">cuneata</tp:taxon-name-part></tp:taxon-name></tp:type-species><comment> Sw.<xref ref-type="bibr" rid="B3179443">Britton and Millspaugh (1920)</xref> Reason for typification: Indication or designation of a type in the protologue, names of genera or subdivisions of genera (Art. 10, 40).</comment></tp:nomenclature-citation></tp:nomenclature-citation-list></tp:nomenclature><tp:treatment-sec sec-type="Description"><title>Description</title><p>Shrubs or trees, rarely lianas, thorny, short shoot galls present or absent; bark striate, with superficial grooves, longitudinally fissured, grey light to dark brown, with lenticels; indument absent at maturity or puberulent, trichomes simple, sometimes glandular, rarely branched (<italic><tp:taxon-name><tp:taxon-name-part taxon-name-part-type="genus">R.</tp:taxon-name-part> <tp:taxon-name-part taxon-name-part-type="species">stellata</tp:taxon-name-part></tp:taxon-name></italic>). Leaves fasciculate, rarely alternate or subopposite (<italic><tp:taxon-name><tp:taxon-name-part taxon-name-part-type="genus">R.</tp:taxon-name-part> <tp:taxon-name-part taxon-name-part-type="species">lundellii</tp:taxon-name-part></tp:taxon-name></italic>, <italic><tp:taxon-name><tp:taxon-name-part taxon-name-part-type="genus">R.</tp:taxon-name-part> <tp:taxon-name-part taxon-name-part-type="species">spinosa</tp:taxon-name-part></tp:taxon-name>)</italic>, simple; petiole hirsute through glabrous; blade elliptic through obovate, sometimes orbicular (<italic><tp:taxon-name><tp:taxon-name-part taxon-name-part-type="genus">R.</tp:taxon-name-part> <tp:taxon-name-part taxon-name-part-type="species">bahamensis</tp:taxon-name-part></tp:taxon-name></italic>), margin entire, texture coriaceous, occasionally membranaceous (<italic><tp:taxon-name><tp:taxon-name-part taxon-name-part-type="genus">R.</tp:taxon-name-part> <tp:taxon-name-part taxon-name-part-type="species">cuneata</tp:taxon-name-part></tp:taxon-name></italic>), venation brochidodromous, reticulate; indument variously pubescent through hispid, rarely absent, trichomes unicellular, frequently containing cystoliths (also in adjacent subsidiary cells) and causing the typical roughness of leaf surface. Inflorescence thyrsoid, terminal or axillary, branching sympodial, sometimes heavily condensed or flowers solitary, ebracteolate. Buds obovoid, whitish green; flower actinomorphic, unisexual, sometimes fragrant, distinctly pedicellate (<italic><tp:taxon-name><tp:taxon-name-part taxon-name-part-type="genus">R.</tp:taxon-name-part> <tp:taxon-name-part taxon-name-part-type="species">bahamensis</tp:taxon-name-part></tp:taxon-name></italic>, <italic><tp:taxon-name><tp:taxon-name-part taxon-name-part-type="genus">R.</tp:taxon-name-part> <tp:taxon-name-part taxon-name-part-type="species">barloventensis</tp:taxon-name-part></tp:taxon-name></italic>, <italic><tp:taxon-name><tp:taxon-name-part taxon-name-part-type="genus">R.</tp:taxon-name-part> <tp:taxon-name-part taxon-name-part-type="species">lundellii</tp:taxon-name-part></tp:taxon-name></italic>, <italic><tp:taxon-name><tp:taxon-name-part taxon-name-part-type="genus">R.</tp:taxon-name-part> <tp:taxon-name-part taxon-name-part-type="species">spinosa</tp:taxon-name-part></tp:taxon-name></italic>) to sub-sessile (<italic><tp:taxon-name><tp:taxon-name-part taxon-name-part-type="genus">R.</tp:taxon-name-part> <tp:taxon-name-part taxon-name-part-type="species">stellata</tp:taxon-name-part></tp:taxon-name></italic>) or almost sessile (<italic><tp:taxon-name><tp:taxon-name-part taxon-name-part-type="genus">R.</tp:taxon-name-part> <tp:taxon-name-part taxon-name-part-type="species">acanthophora</tp:taxon-name-part></tp:taxon-name>, <tp:taxon-name><tp:taxon-name-part taxon-name-part-type="genus">R.</tp:taxon-name-part> <tp:taxon-name-part taxon-name-part-type="species">cubensis</tp:taxon-name-part></tp:taxon-name></italic>); calyx persistent, coriaceous, campanulate, aestivation imbricate; corolla sympetalous, predominantly white or rarely yellow orange or greenish, turning brown at later ontogenetic stage, membranaceous, funnel-shaped, aestivation imbricate; stamens 5, rarely 4 or 6, exserted, filaments adnate to corolla tube for 0.10–0.15 cm, flattened, anthers of male flowers with pollen, anthers of female flowers empty and diminutive; ovary of male flowers choricarpous, carpels fused only at the gynobase, stylodia 2, distally with a tuft of dense, grey trichomes, ovary of female flowers coencarpous-syncarpous, with a well developed style consisting of 2 distinct branches or with 2 stylodia, style or stylodia 2–2.5 times longer than ovary and fruit, stigmas capitate, usually well developed. Fruit indehiscent, drupaceous, exocarp brightly red at maturity, later turning brown, exocarp membranaceous, mesocarp fleshy, endocarp ligneous and 4-parted; pyrene smooth through variously ornamented on abaxial surface, enclosing 1 seed, placenta extensive, but not enclosed in sterile chamber of pyrene, embryo curved.</p></tp:treatment-sec><ref-list><ref id="B2182840"><element-citation xmlns:xlink="http://www.w3.org/1999/xlink" publication-type="chapter" xlink:type="simple"><person-group person-group-type="author"><name name-style="western"><surname>Don</surname><given-names>Geroge</given-names></name></person-group><year>1838</year><chapter-title>Order CLXVII. <tp:taxon-name><tp:taxon-name-part taxon-name-part-type="family">Cordiaceae</tp:taxon-name-part></tp:taxon-name></chapter-title><source>Corollifloræ. A general history of the dichlamydeous plants 4</source><publisher-name>Rivington &amp; Rivington</publisher-name><publisher-loc>London</publisher-loc><size units="page">374–393</size></element-citation></ref><ref id="B3179443"><element-citation xmlns:xlink="http://www.w3.org/1999/xlink" publication-type="chapter" xlink:type="simple"><person-group person-group-type="author"><name name-style="western"><surname>Britton</surname><given-names>N.</given-names></name><name name-style="western"><surname>Millspaugh</surname><given-names>C. F.</given-names></name></person-group><year>1920</year><chapter-title>Family 5. <tp:taxon-name><tp:taxon-name-part taxon-name-part-type="family">Ehretiaceae</tp:taxon-name-part></tp:taxon-name> Schrad.</chapter-title><source>The Bahama flora</source><publisher-name>Hafner</publisher-name><publisher-loc>New York</publisher-loc><size units="page">357–360</size></element-citation></ref></ref-list></tp:taxon-treatment>
