# Supplementary material for: Taxonomic revision of Rochefortia Sw. (Ehretiaceae, Boraginales)
Source: Biodivers Data J. 2016 Jun 8;(4):e7720. doi: 10.3897/BDJ.4.e7720 (PMC4910500; doi:10.3897/BDJ.4.e7720)
Supplement: XML Treatment for Rochefortia acanthophora [file BDJ.4.e7720-treatment2.xml]

<!DOCTYPE tp:taxon-treatment
  PUBLIC "-//TaxonX//DTD Taxonomic Treatment Publishing DTD v0 20100105//EN" "tax-treatment-NSO.dtd">
<tp:taxon-treatment xmlns:tp="http://www.plazi.org/taxpub"><tp:treatment-meta><mixed-citation publication-type="journal"><person-group><name><surname>Irimia</surname><given-names>Ramona-Elena</given-names></name><name><surname>Gottschling</surname><given-names>Marc</given-names></name></person-group><article-title>Taxonomic revision of <italic><tp:taxon-name><tp:taxon-name-part taxon-name-part-type="genus">Rochefortia</tp:taxon-name-part></tp:taxon-name></italic> Sw. (<tp:taxon-name><tp:taxon-name-part taxon-name-part-type="family">Ehretiaceae</tp:taxon-name-part></tp:taxon-name>, <tp:taxon-name><tp:taxon-name-part taxon-name-part-type="order">Boraginales</tp:taxon-name-part></tp:taxon-name>)</article-title><source>Biodivers Data J</source><day>08</day><month>6</month><year>2016</year><volume>2016</volume><issue>4</issue><pub-id pub-id-type="doi">10.3897/BDJ.4.e7720</pub-id></mixed-citation></tp:treatment-meta><tp:nomenclature><tp:taxon-name><tp:taxon-name-part taxon-name-part-type="genus">Rochefortia</tp:taxon-name-part> <tp:taxon-name-part taxon-name-part-type="species">acanthophora</tp:taxon-name-part></tp:taxon-name><tp:taxon-authority>(DC.) Griseb.</tp:taxon-authority><tp:nomenclature-citation-list><tp:nomenclature-citation><tp:taxon-name><tp:taxon-name-part taxon-name-part-type="genus">Rochefortia</tp:taxon-name-part> <tp:taxon-name-part taxon-name-part-type="species">acanthophora</tp:taxon-name-part></tp:taxon-name><comment><bold><italic><tp:taxon-name><tp:taxon-name-part taxon-name-part-type="genus">Rochefortia</tp:taxon-name-part> <tp:taxon-name-part taxon-name-part-type="species">acanthophora</tp:taxon-name-part></tp:taxon-name></italic></bold> (DC.) Griseb., <ext-link xmlns:xlink="http://www.w3.org/1999/xlink" ext-link-type="uri" xlink:href="http://www.biodiversitylibrary.org/page/379402#page/499/mode/1up" xlink:type="simple">Fl. Brit. W. I.: 482. 1862</ext-link>. <italic><tp:taxon-name><tp:taxon-name-part taxon-name-part-type="genus">Ehretia</tp:taxon-name-part> <tp:taxon-name-part taxon-name-part-type="species">acanthophora</tp:taxon-name-part></tp:taxon-name></italic> DC. in A.DC., <ext-link xmlns:xlink="http://www.w3.org/1999/xlink" ext-link-type="uri" xlink:href="http://www.biodiversitylibrary.org/item/7158#page/515/mode/1up" xlink:type="simple">Prodr. 9: 510. 1845</ext-link>.—TYPE: Caribbean, Dominican Republic. Without precise locality (1821): <underline>C.G.L. Bertero s.n. 1821</underline> (sterile) (lectotype, designated here: <ext-link xmlns:xlink="http://www.w3.org/1999/xlink" ext-link-type="uri" xlink:href="http://www.ville-ge.ch/imagezoom/?fif=cjbiip/cjb5/img_20/GDC018088_1.ptif&amp;cvt=jpeg" xlink:type="simple">G-DC18088</ext-link>! isolectotypes: <ext-link xmlns:xlink="http://www.w3.org/1999/xlink" ext-link-type="uri" xlink:href="http://www.tropicos.org/Image/52169" xlink:type="simple">MO-1886637</ext-link>! P <italic>fide</italic> Lefor 1968); without precise locality at Biajama river (1819): <underline>C.G.L. Bertero s.n. 1819</underline> (sterile) (syntype: <ext-link xmlns:xlink="http://www.w3.org/1999/xlink" ext-link-type="uri" xlink:href="http://zenodo.org/record/51896#.VON9lo9OLic" xlink:type="simple">TO-4998</ext-link>!).</comment></tp:nomenclature-citation></tp:nomenclature-citation-list></tp:nomenclature><tp:treatment-sec sec-type="Description"><title>Description</title><p>Shrubs up to 4.0 m tall, rarely trees 4.0–7.0 m tall, galls absent; twig indument absent or sericeous, glabrescent at maturity, trichomes simple; bark grey whitish to grey dark or brown, sometimes peeling; thorns 0.5–0.8 cm long, slender, acute, simple, numerous, axillary, alternate, glabrous through variously sericeous. Leaves fasciculate; petiole 0.05–0.2 cm long, slender, hirsute; blade 0.5–1.5 cm long, 0.2–0.3 cm wide, elliptic to obovate, widely obovate or circular (particularly distal immature leaves), coriaceous, primary vein prominent, with scattered trichomes, secondary veins 3–6, tertiary veins arcuate or reticulate; base cuneate, rarely rounded; apex rounded or obcordate, occasionally retuse, emarginated or cleft; adaxial surface hirsute to pubescent, with simple trichomes and cystolith-like structures in subsidiary cells, abaxial surface bright, variously hirsute to glabrous. Inflorescence axillary, flowers in clusters of 2 or rarely 3 or solitary, pedicels up to 0.02-0.03 cm long. Calyx 0.40–0.50 cm long, 0.45–0.50 cm wide, coriaceous, glabrous or with few scattered trichomes outside, sometimes hirsute, glabrous inside with a tuft of trichomes at the distal part of lobes, lobes 0.35–0.40 cm long, 0.40–0.43 cm wide, ovate to broadly ovate, apex acute, margin strigose. Corolla 0.40–0.50 cm long, white, yellowish or pale yellow, rarely green (as in <underline>Leonard &amp; Leonard 1579</underline>: GH!, <underline>Leonard &amp; Leonard 2579</underline>: US!, <underline>Leonard &amp; Leonard 12579</underline>: GH! US!), brownish when dry, membranaceous, glabrous on both surfaces, tube 0.20–0.25 cm long, funnel-shaped, lobes 0.35–0.40 cm long, ovate, rounded, margin slightly ciliate. Anthers of male flower 0.50–0.55 cm long, oblong, filaments 0.45–0.50 cm long, adnate to the corolla tube for further 0.10–0.15 cm, pollen present (SEM), tricolporate; anthers of female flower 0.25–0.30 cm long, oblong, pollen absent, filaments very short, 0.05–0.07 cm long, adnate to the corolla tube for further 0.10–0.12 cm. Ovary of male flower subglobose, 0.10–0.20 cm long, stylodia 2, 0.10–0.15 cm long, distally setose, with grey trichomes, ovules absent; ovary of female flower globose, style 0.35–0.40 cm long, divided, branch 0.30–0.35 cm long, stigmas very well developed, cotyliform. Fruit 0.30–0.45 cm tall, 0.40–0.50 cm wide, globose, green when immature, later orange brown or red to brightly red at maturity, brown when old, mesocarp fleshy; pyrene 0.30–0.40 cm tall, 0.30–0.35 cm wide, 0.35–0.40 cm deep, abaxial surface with reticulate ridges.</p></tp:treatment-sec><tp:treatment-sec sec-type="Distribution"><title>Distribution</title><p>Coastal habitats and scrublands across Caribbean islands between Haiti in the West and Guadeloupe in the East, with high abundance in the Dominican Republic, Puerto Rico and the Virgin Islands (symbol "⨀" in Fig. <xref ref-type="fig" rid="F2214871">3</xref>), at low altitudes (sea level up to 300 m), occasionally at higher altitudes of 1200 m (<underline>Jiménez 4192</underline>: US!). Plant species with similarly restricted distributions on the eastern Greater Antilles are otherwise rare (4 taxa at the generic level listed in <xref ref-type="bibr" rid="B2182821">Borhidi 1991</xref>).</p></tp:treatment-sec><tp:treatment-sec sec-type="Ecology"><title>Ecology</title><p>Flowering throughout the year (Jan–Dec); fruiting Oct–Mar, May–Aug, but probably contiguously.</p></tp:treatment-sec><tp:treatment-sec sec-type="Taxon discussion"><title>Taxon discussion</title><p>Traditionally, <italic><tp:taxon-name><tp:taxon-name-part taxon-name-part-type="genus">R.</tp:taxon-name-part> <tp:taxon-name-part taxon-name-part-type="species">acanthophora</tp:taxon-name-part></tp:taxon-name></italic> has been considered the most widely distributed species of <italic><tp:taxon-name><tp:taxon-name-part taxon-name-part-type="genus">Rochefortia</tp:taxon-name-part></tp:taxon-name></italic> in the Caribbean (<xref ref-type="bibr" rid="B2182981">Lefor 1968</xref>), but the results from a molecular survey rather indicate a restricted geographic range (<xref ref-type="bibr" rid="B2182941">Irimia et al. 2015</xref>). Particularly, <italic><tp:taxon-name><tp:taxon-name-part taxon-name-part-type="genus">R.</tp:taxon-name-part> <tp:taxon-name-part taxon-name-part-type="species">acanthophora</tp:taxon-name-part></tp:taxon-name></italic> has its westernmost distribution in Haiti, but is absent from Cuba (firstly noted by <xref ref-type="bibr" rid="B2182971">Klotz 1982</xref> because of leaf shape differences) and Jamaica, where it has been believed to occur in the past. Anyhow, the species is well represented on the islands where it occurs, and is the only small-leaved species documented for Haiti and Dominican Republic, Puerto Rico, British as well as US Virgin Islands and Antigua.</p><p><italic><tp:taxon-name><tp:taxon-name-part taxon-name-part-type="genus">Rochefortia</tp:taxon-name-part> <tp:taxon-name-part taxon-name-part-type="species">acanthophora</tp:taxon-name-part></tp:taxon-name></italic> is sympatric with only a single other species, namely <italic><tp:taxon-name><tp:taxon-name-part taxon-name-part-type="genus">R.</tp:taxon-name-part> <tp:taxon-name-part taxon-name-part-type="species">barloventensis</tp:taxon-name-part></tp:taxon-name></italic>, from which it differs in the frequently axillary (<italic>versus</italic> predominantly terminal) inflorescences comprising few (and not more than 5) flowers, a smaller leaf blade size (0.5–1.5 cm long <italic>versus</italic> 1.4–3.4 cm long) and a reduced leaf petiole length (0.05–0.2 cm long <italic>versus</italic> 0.4–1.5 cm long). Anyhow, sympatry between both species is restricted to Guadeloupe (<xref ref-type="bibr" rid="B2182917">Howard 1989</xref>) and Puerto Rico (<xref ref-type="bibr" rid="B2182941">Irimia et al. 2015</xref>).</p><p>Morphologically, <italic><tp:taxon-name><tp:taxon-name-part taxon-name-part-type="genus">R.</tp:taxon-name-part> <tp:taxon-name-part taxon-name-part-type="species">acanthophora</tp:taxon-name-part></tp:taxon-name></italic> is a variable species, particularly with respect to leaf size and shape, and exhibits some overlap to <italic><tp:taxon-name><tp:taxon-name-part taxon-name-part-type="genus">R.</tp:taxon-name-part> <tp:taxon-name-part taxon-name-part-type="species">cubensis</tp:taxon-name-part></tp:taxon-name></italic> from Cuba and Jamaica (it was occasionally hard to determine the species reliably if geographic origin was unknown). Among the remaining small-leaved species, it differs from <italic><tp:taxon-name><tp:taxon-name-part taxon-name-part-type="genus">R.</tp:taxon-name-part> <tp:taxon-name-part taxon-name-part-type="species">bahamensis</tp:taxon-name-part></tp:taxon-name></italic> in the more predominantly obovate (<italic>versus</italic> circular) leaf shapes and from <italic><tp:taxon-name><tp:taxon-name-part taxon-name-part-type="genus">R.</tp:taxon-name-part> <tp:taxon-name-part taxon-name-part-type="species">stellata</tp:taxon-name-part></tp:taxon-name></italic> in the absence (<italic>versus</italic> presence) of multi-branched trichomes. Some individuals of <italic><tp:taxon-name><tp:taxon-name-part taxon-name-part-type="genus">R.</tp:taxon-name-part> <tp:taxon-name-part taxon-name-part-type="species">acanthophora</tp:taxon-name-part></tp:taxon-name></italic> (e.g., <underline>Liogier 20494</underline>: F!, <underline>Leonard &amp; Leonard 12760</underline>: US!, <underline>Ekman 2154</underline>: A! F!) appear as substrate for plants assigned to <italic><tp:taxon-name><tp:taxon-name-part taxon-name-part-type="genus">Tillandsia</tp:taxon-name-part></tp:taxon-name></italic> sp. (<tp:taxon-name><tp:taxon-name-part taxon-name-part-type="family">Bromeliaceae</tp:taxon-name-part></tp:taxon-name>).</p></tp:treatment-sec><tp:treatment-sec sec-type="Notes"><title>Notes</title><p>Representative specimens examined. — HAITI. <bold>Port-de-Paix</bold>: Baie des Moustiques: trail W to main road, vicinity of Cabaret, <named-content xmlns:xlink="http://www.w3.org/1999/xlink" content-type="dwc:verbatimCoordinates" xlink:type="simple">19°52’N, 73°03’W</named-content> [retroactively inferred], 12 Jan 1929 (♀ fl, fr), <underline>Leonard &amp; Leonard 11790</underline> (GH! US!); Jean-Rabel: along Mole Road, <named-content xmlns:xlink="http://www.w3.org/1999/xlink" content-type="dwc:verbatimCoordinates" xlink:type="simple">19°51’N, 73°11’W</named-content> [retroactively inferred], 29 Jan 1929 (♀ fl, fr), <underline>Leonard &amp; Leonard 12619</underline> (US!); E of Bord-de-Mer, <named-content xmlns:xlink="http://www.w3.org/1999/xlink" content-type="dwc:verbatimCoordinates" xlink:type="simple">19°53’N, 73°12’W</named-content> [retroactively inferred], 1 Mar 1929 (♀ fl, fr), <underline>Leonard &amp; Leonard 13619</underline> (US!); <bold>Île de la Gonâve</bold>: Mahautiere, <named-content xmlns:xlink="http://www.w3.org/1999/xlink" content-type="dwc:verbatimCoordinates" xlink:type="simple">18°50’N, 73°14’W</named-content> [retroactively inferred], 11 Aug 1927 (fr), <underline>Ekman 8883</underline> (G! GH!); <bold>Port-au-Prince</bold>: Plaine du Cul de Sac: bw Sources Matelas and Source Puantes, <named-content xmlns:xlink="http://www.w3.org/1999/xlink" content-type="dwc:verbatimCoordinates" xlink:type="simple">18°41’N, 72°17’W</named-content> (retroactively inferred), 15 Oct 1924 (♀ fl, fr), <underline>Ekman 2154</underline> (A! F!). — DOMINICAN REPUBLIC. <bold>Azua</bold>: km 82 on road bw Baní and Azua, <named-content xmlns:xlink="http://www.w3.org/1999/xlink" content-type="dwc:verbatimCoordinates" xlink:type="simple">18°24’N, 70°33’W</named-content> [retroactively inferred], elev 50 m, 27 Oct 1973 (♀ fl, fr), <underline>Liogier 20494</underline> (F!); <bold>Independencia</bold>: Hoya de Enriquillo: 4 km S of Boca de Cachón on road to Jimaní, <named-content xmlns:xlink="http://www.w3.org/1999/xlink" content-type="dwc:verbatimCoordinates" xlink:type="simple">18°31’N, 71°45’W</named-content> [retroactively inferred], elev at least 30 m, 28 May 1987 (♂ fl), <underline>Zanoni et al. 39522</underline> (MO! US!); <bold><tp:taxon-name>Pedernales</tp:taxon-name></bold>: Cerca de Cabo Rojo, <named-content xmlns:xlink="http://www.w3.org/1999/xlink" content-type="dwc:verbatimCoordinates" xlink:type="simple">17°54’N, 71°36’W</named-content> [retroactively inferred], elev 100 m, Jun 1975 (fr), <underline>Liogier &amp; Liogier 23240</underline> (GH! NY!); <bold>Santo Domingo</bold>: Trejo, <named-content xmlns:xlink="http://www.w3.org/1999/xlink" content-type="dwc:verbatimCoordinates" xlink:type="simple">18°27’N, 69°58’W</named-content> [retroactively inferred], 1944 (♀ fl, fr), <underline>Schiffino 165</underline> (GH!); <bold>Santiago</bold>: Las Lavas, about 25 miles NW of Santiago, <named-content xmlns:xlink="http://www.w3.org/1999/xlink" content-type="dwc:verbatimCoordinates" xlink:type="simple">19°28’N, 71°14’W</named-content> [retroactively inferred], elev 200 m, 6 May 1968 (fl), <underline>Liogier 11154</underline> (P! US!). — PUERTO RICO. <bold>Cabo Rojo</bold>: on road bw Cabo Rojo and Pitahaya, <named-content xmlns:xlink="http://www.w3.org/1999/xlink" content-type="dwc:verbatimCoordinates" xlink:type="simple">18°63’N, 67°94’W</named-content> [retroactively inferred], 12 Jul 1963 (♀ fl, fr), <underline>Liogier 9912</underline> (F! GH! US!); <bold>Coamo</bold>: vicinity of Coamo Springs, <named-content xmlns:xlink="http://www.w3.org/1999/xlink" content-type="dwc:verbatimCoordinates" xlink:type="simple">18°21’N, 66°22’W</named-content> [retroactively inferred], 10 Feb 1922 (fr), <underline>Britton et al. 5987</underline> (F!); bw Serrilos and Salinas, <named-content xmlns:xlink="http://www.w3.org/1999/xlink" content-type="dwc:verbatimCoordinates" xlink:type="simple">18°41’N, 66°21’W</named-content> [retroactively inferred], 9 Dec 1885 (♀ fl, fr), <underline>Sintenis 2993</underline> (K! G! GH! M! US!); <bold>Guánica</bold>: Guánica forest, along main road a few meters from entrance to forest, <named-content xmlns:xlink="http://www.w3.org/1999/xlink" content-type="dwc:verbatimCoordinates" xlink:type="simple">17°58’N, 66°55’W</named-content> [retroactively inferred], 7 Oct 1989 (fl), <underline>Acevedo-Rodriguez &amp; Chinea 3002</underline> (US!); <bold>Salinas</bold>: rte 712 at rte 706, <named-content xmlns:xlink="http://www.w3.org/1999/xlink" content-type="dwc:verbatimCoordinates" xlink:type="simple">18°14’N, 66°13’W</named-content> [retroactively inferred]), elev ca 200 m, 4 Nov 1989 (fr), <underline>Taylor 9592</underline> (NY!); <bold>Lajas</bold>: S of Boquerón <named-content xmlns:xlink="http://www.w3.org/1999/xlink" content-type="dwc:verbatimCoordinates" xlink:type="simple">18°25’N, 67°32’W</named-content> (retroactively inferred), 18 Aug 1950 (♀ fl, fr), <underline>Little 13629</underline> (GH!). — BRITISH VIRGIN ISLANDS. <bold>Virgin Gorda</bold>: SE side of peak, <named-content xmlns:xlink="http://www.w3.org/1999/xlink" content-type="dwc:verbatimCoordinates" xlink:type="simple">18°29’N, 64°24’W</named-content> [retroactively inferred], elev ca 150 m, 22 Jun 1969 (♀ fl, fr), <underline>Little et al. 23824</underline> (US!). — US VIRGIN ISLANDS. <bold>Buck Island</bold>: Buck Island Reef National Monument, NW end of island, <named-content xmlns:xlink="http://www.w3.org/1999/xlink" content-type="dwc:verbatimCoordinates" xlink:type="simple">17°47’N, 64°37’W</named-content> [retroactively inferred], elev ca 15 m, 8 Apr 1967 (♂ fl), <underline>Little 22034</underline> (A! US!); <bold>Saint John</bold>: Reef Bay Quarter; W slope of hill, NE of Fish Bay, <named-content xmlns:xlink="http://www.w3.org/1999/xlink" content-type="dwc:verbatimCoordinates" xlink:type="simple">18°19’N, 64°46’W</named-content> [retroactively inferred], elev 30 m, 10 Jan 1991 (fl), <underline>Acevedo-Rodriguez &amp; Siaca 3909</underline> (US!); <bold>Saint Thomas</bold>: Flaghill, <named-content xmlns:xlink="http://www.w3.org/1999/xlink" content-type="dwc:verbatimCoordinates" xlink:type="simple">18°19’N, 64°54’W</named-content> [retroactively inferred], elev ca 180 m, 14 Jun 1876 (♀ fl, fr), <underline>Eggers s.n.</underline> (GH!). — ANTIGUA: E of Willock Village, <named-content xmlns:xlink="http://www.w3.org/1999/xlink" content-type="dwc:verbatimCoordinates" xlink:type="simple">17°95’N, 61°49’W</named-content> [retroactively inferred], 18 Jun 1937 (fr), <underline>Box 858</underline> (GH! GH! US!); Crabhill, <named-content xmlns:xlink="http://www.w3.org/1999/xlink" content-type="dwc:verbatimCoordinates" xlink:type="simple">17°15’N, 61°53’W</named-content> [retroactively inferred], 1849 (fr), <underline>Wullschlaegel 384</underline> (W! M!). — SAINT MARTIN. <bold>Dutch St. Martin</bold>, Red Rock, <named-content xmlns:xlink="http://www.w3.org/1999/xlink" content-type="dwc:verbatimCoordinates" xlink:type="simple">18°65’N, 63°15’W</named-content> [retroactively inferred], 9 Apr 2000 (fl), <underline>Sastre &amp; Breuil-See 9982</underline> (P!). — FRANCE. <bold>Guadeloupe</bold>: Saint Barthélemy, Gouverneur, <named-content xmlns:xlink="http://www.w3.org/1999/xlink" content-type="dwc:verbatimCoordinates" xlink:type="simple">16°19’N, 61°05’W</named-content> [retroactively inferred], 13 Apr 2000 (fr), <underline>Sastre &amp; Breuil-See 10032</underline> (P!).</p><sec sec-type="Common names"><title>Common names</title><p>“bois d’ébène”, “ébénier noir”, “galle-galle”, “gratte-galle” in Haiti, “corazón de paloma” (Span., pigeon heart), “ébano” and “trejo” in Dominican Republic, “juso” in Puerto Rico and “greenheart ebony” in US Virgin Islands (<xref ref-type="bibr" rid="B3213473">Moser et al. 2010</xref>).</p></sec><sec sec-type="Economic use"><title>Economic use</title><p>The trunk is employed to make posts for fences (<underline>Jiménez 4593</underline>: US!), and the wood is reported to be very hard (“bastard lignum vitae”, holly wood: <underline>Cook 54</underline>: GH!).</p></sec></tp:treatment-sec><tp:treatment-sec><!--Section generated to contain objects referenced in tp:taxon-treatment.--><fig id="F2214871" position="float" orientation="portrait"><label>Figure 3.</label><caption><p><bold>Circumcaribbean distribution of <italic><tp:taxon-name><tp:taxon-name-part taxon-name-part-type="genus">Rochefortia</tp:taxon-name-part></tp:taxon-name></italic></bold>. Note that many species of <italic><tp:taxon-name><tp:taxon-name-part taxon-name-part-type="genus">Rochefortia</tp:taxon-name-part></tp:taxon-name></italic> are delimited geographically and that <italic><tp:taxon-name><tp:taxon-name-part taxon-name-part-type="genus">R.</tp:taxon-name-part> <tp:taxon-name-part taxon-name-part-type="species">acanthophora</tp:taxon-name-part></tp:taxon-name></italic>, for example, has a more restricted range on the Greater Antilles (i.e., is absent from Cuba and Jamaica) than previously considered.</p></caption><graphic xmlns:xlink="http://www.w3.org/1999/xlink" xlink:href="biodiversity_data_journal-4-e7720-g003.png" position="float" id="oo_87734.png" orientation="portrait" xlink:type="simple"/></fig></tp:treatment-sec><ref-list><ref id="B2182821"><element-citation xmlns:xlink="http://www.w3.org/1999/xlink" publication-type="book" xlink:type="simple"><person-group person-group-type="author"><name name-style="western"><surname>Borhidi</surname><given-names>A.</given-names></name></person-group><year>1991</year><source>Phytogeography and vegetation ecology of Cuba</source><publisher-name>Akadémiai Kiadó</publisher-name><publisher-loc>Budapest</publisher-loc><size units="page">858 </size></element-citation></ref><ref id="B2182981"><element-citation xmlns:xlink="http://www.w3.org/1999/xlink" publication-type="thesis" xlink:type="simple"><person-group person-group-type="author"><name name-style="western"><surname>Lefor</surname><given-names>M. W.</given-names></name></person-group><year>1968</year><source>A revision of the genus <italic><tp:taxon-name><tp:taxon-name-part taxon-name-part-type="genus">Rochefortia</tp:taxon-name-part></tp:taxon-name></italic> Sw. (<tp:taxon-name><tp:taxon-name-part taxon-name-part-type="family">Boraginaceae</tp:taxon-name-part></tp:taxon-name>)</source><publisher-name>Univ. of Connecticut, Mansfield</publisher-name><size units="page">62</size></element-citation></ref><ref id="B2182941"><element-citation xmlns:xlink="http://www.w3.org/1999/xlink" publication-type="article" xlink:type="simple"><person-group person-group-type="author"><name name-style="western"><surname>Irimia</surname><given-names>Ramona Elena</given-names></name><name name-style="western"><surname>Pérez-Escobar</surname><given-names>Oscar Alejandro</given-names></name><name name-style="western"><surname>Gottschling</surname><given-names>Marc</given-names></name></person-group><year>2015</year><article-title>Strong biogeographic signal in the phylogenetic relationships of <italic><tp:taxon-name><tp:taxon-name-part taxon-name-part-type="genus">Rochefortia</tp:taxon-name-part></tp:taxon-name></italic> Sw. (<tp:taxon-name><tp:taxon-name-part taxon-name-part-type="family">Ehretiaceae</tp:taxon-name-part></tp:taxon-name>, <tp:taxon-name><tp:taxon-name-part taxon-name-part-type="order">Boraginales</tp:taxon-name-part></tp:taxon-name>)</article-title><source>Plant Systematics and Evolution</source><volume>301</volume><fpage>1509</fpage><lpage>1516</lpage><pub-id pub-id-type="doi">10.1007/s00606-014-1162-1</pub-id></element-citation></ref><ref id="B2182971"><element-citation xmlns:xlink="http://www.w3.org/1999/xlink" publication-type="article" xlink:type="simple"><person-group person-group-type="author"><name name-style="western"><surname>Klotz</surname><given-names>Gerhard</given-names></name></person-group><year>1982</year><article-title>Systematische Gliederung der Gattung <italic><tp:taxon-name><tp:taxon-name-part taxon-name-part-type="genus">Rochefortia</tp:taxon-name-part></tp:taxon-name></italic> Swartz</article-title><source>Revista del Jardín Botánico Nacional, Universidad de la Habana</source><volume>3</volume><issue>2</issue><fpage>99</fpage><lpage>110</lpage></element-citation></ref><ref id="B2182917"><element-citation xmlns:xlink="http://www.w3.org/1999/xlink" publication-type="chapter" xlink:type="simple"><person-group person-group-type="author"><name name-style="western"><surname>Howard</surname><given-names>R. A.</given-names></name></person-group><year>1989</year><chapter-title><tp:taxon-name>
              <tp:taxon-name-part taxon-name-part-type="family">Boraginaceae</tp:taxon-name-part>
            </tp:taxon-name></chapter-title><source>Flora of the Lesser Antilles 6</source><publisher-name>Arnold Arboretum, Harvard University</publisher-name><publisher-loc>Jamaica Plain, Massachusetts</publisher-loc><size units="page">188–211</size></element-citation></ref><ref id="B3213473"><element-citation xmlns:xlink="http://www.w3.org/1999/xlink" publication-type="book" xlink:type="simple"><person-group person-group-type="author"><name name-style="western"><surname>Moser</surname><given-names>Jonathan G.</given-names></name><name name-style="western"><surname>Whelan</surname><given-names>Kevin R. T.</given-names></name><name name-style="western"><surname>Shamblin</surname><given-names>Robert B.</given-names></name><name name-style="western"><surname>Atkinson</surname><given-names>Andrea J.</given-names></name><name name-style="western"><surname>Patterson</surname><given-names>Judd M.</given-names></name></person-group><year>2010</year><source>Buck Island Reef National Monument, U.S. VirginIslands, Vegetation Mapping Project, 2009</source><publisher-name>U.S. Department of the Interior</publisher-name><publisher-loc>Fort Collins, USA–CO</publisher-loc><size units="page">459</size></element-citation></ref></ref-list></tp:taxon-treatment>
