# Supplementary material for: Taxonomic revision of Rochefortia Sw. (Ehretiaceae, Boraginales)
Source: Biodivers Data J. 2016 Jun 8;(4):e7720. doi: 10.3897/BDJ.4.e7720 (PMC4910500; doi:10.3897/BDJ.4.e7720)
Supplement: XML Treatment for Rochefortia bahamensis [file BDJ.4.e7720-treatment3.xml]

<!DOCTYPE tp:taxon-treatment
  PUBLIC "-//TaxonX//DTD Taxonomic Treatment Publishing DTD v0 20100105//EN" "tax-treatment-NSO.dtd">
<tp:taxon-treatment xmlns:tp="http://www.plazi.org/taxpub"><tp:treatment-meta><mixed-citation publication-type="journal"><person-group><name><surname>Irimia</surname><given-names>Ramona-Elena</given-names></name><name><surname>Gottschling</surname><given-names>Marc</given-names></name></person-group><article-title>Taxonomic revision of <italic><tp:taxon-name><tp:taxon-name-part taxon-name-part-type="genus">Rochefortia</tp:taxon-name-part></tp:taxon-name></italic> Sw. (<tp:taxon-name><tp:taxon-name-part taxon-name-part-type="family">Ehretiaceae</tp:taxon-name-part></tp:taxon-name>, <tp:taxon-name><tp:taxon-name-part taxon-name-part-type="order">Boraginales</tp:taxon-name-part></tp:taxon-name>)</article-title><source>Biodivers Data J</source><day>08</day><month>6</month><year>2016</year><volume>2016</volume><issue>4</issue><pub-id pub-id-type="doi">10.3897/BDJ.4.e7720</pub-id></mixed-citation></tp:treatment-meta><tp:nomenclature><tp:taxon-name><tp:taxon-name-part taxon-name-part-type="genus">Rochefortia</tp:taxon-name-part> <tp:taxon-name-part taxon-name-part-type="species">bahamensis</tp:taxon-name-part></tp:taxon-name><tp:taxon-authority>Britton</tp:taxon-authority><tp:nomenclature-citation-list><tp:nomenclature-citation><tp:taxon-name><tp:taxon-name-part taxon-name-part-type="genus">Rochefortia</tp:taxon-name-part> <tp:taxon-name-part taxon-name-part-type="species">bahamensis</tp:taxon-name-part></tp:taxon-name><comment><bold><italic><tp:taxon-name><tp:taxon-name-part taxon-name-part-type="genus">Rochefortia</tp:taxon-name-part> <tp:taxon-name-part taxon-name-part-type="species">bahamensis</tp:taxon-name-part></tp:taxon-name></italic></bold> Britton, <ext-link xmlns:xlink="http://www.w3.org/1999/xlink" ext-link-type="uri" xlink:href="http://www.biodiversitylibrary.org/item/97285#page/373/mode/1up" xlink:type="simple">Bull. New York Bot. Gard. 5: 317. 1907</ext-link>. <tp:taxon-name><tp:taxon-name-part taxon-name-part-type="genus">Rochefortia</tp:taxon-name-part> <tp:taxon-name-part taxon-name-part-type="species">cuneata</tp:taxon-name-part> <tp:taxon-name-part taxon-name-part-type="infraspecific-rank">subsp.</tp:taxon-name-part> <tp:taxon-name-part taxon-name-part-type="subspecies">bahamensis</tp:taxon-name-part></tp:taxon-name> (Britton) G.Klotz, <ext-link xmlns:xlink="http://www.w3.org/1999/xlink" ext-link-type="uri" xlink:href="https://zenodo.org/record/22771#.VyYS0tThDIU" xlink:type="simple">Revista Jard. Bot. Nac. Univ. Habana 3: 103. 1982</ext-link>.—TYPE: Caribbean, Commonwealth of The Bahamas. San Salvador [Watling’s] Island, scrub lands near Lighthouse (Mar 13, 1907), <underline>N.L. Britton &amp; C.F. Millspaugh 6167</underline> (♀ fl) (holotype: <ext-link xmlns:xlink="http://www.w3.org/1999/xlink" ext-link-type="uri" xlink:href="http://sweetgum.nybg.org/vh/specimen.php?irn=375629" xlink:type="simple">NY: 111152</ext-link>! isotype: <ext-link xmlns:xlink="http://www.w3.org/1999/xlink" ext-link-type="uri" xlink:href="http://plants.jstor.org/stable/history/10.5555/al.ap.specimen.f0052556f" xlink:type="simple">F-51163</ext-link>!).</comment></tp:nomenclature-citation></tp:nomenclature-citation-list></tp:nomenclature><tp:treatment-sec sec-type="Description"><title>Description</title><p>Shrubs or small trees up to 1.5–4.5 m tall, galls absent; twig indument puberulent, trichomes simple; bark greyish white to brown, longitudinally fissured, scaly, wood very brittle; thorns 0.3–0.8 cm long, slender, distally somewhat acute, simple, scattered, alternate, axillary or rarely terminal, sericeous. Leaves fasciculate, rarely alternate (<underline>Correll 45046</underline>: US!, <underline>Correll &amp; Wasshausen 46731</underline>: US!); petiole 0.5–1.2 cm long, hirsute through pubescent or glabrous; blade 0.7–5.1 cm long, 0.5–2.8 cm wide, obovate, widely obovate or very widely obovate through orbicular (particularly distal immature leaves), coriaceous, primary vein prominent, sometimes with scattered trichomes, secondary veins 3–8, tertiary veins arcuate; base cuneate or rounded; apex rounded, emarginate, obcordate or retuse, rarely cleft; adaxial surface glabrescent, sometimes distally cilliate, bright, with dense cystolith-like structures in epidermal cells, abaxial surface glabrous, occasionally with simple, scattered trichomes, immature leaves sometimes barbellate. Inflorescence axillary, branching sympodial, branches relatively slender, hirsute, pedicels 0.05–0.30 cm long. Calyx 0.35–0.45 cm long, coriaceous, hirsute outside, glabrous inside, lobes 0.35–0.40 cm long, 0.40–0.43 cm wide, divided from the base, ovate to broadly ovate, apex acute, margin strigose, glabrous inside with a tuft of trichomes in upper part of lobes. Corolla 0.50–0.70 cm long, yellow or white-greenish, sometimes fragrant, membranaceous, glabrous on both surfaces, tube 0.20–0.25 cm long, funnel-shaped, lobes 0.50–0.60 cm long, oblong or obtuse, glabrous, rarely with trichomes at margin. Anthers of male flower 0.45–0.50 cm long, oblong, filaments 0.35–0.45 cm long, glabrous, adnate to corolla tube for 0.10–0.12 cm, pollen present, tricolporate; female flower unknown. Ovary of male flower subglobose, 0.15–0.18 cm long, stylodia 2, divided in distal part, branches 0.10–0.12 cm long, hirsute. Fruit 0.40–0.50 cm tall, 0.40–0.60 cm wide, globose, red at maturity; pyrene 0.37–0.40 cm tall, 0.26–0.30 cm wide, 0.12–0.20 cm deep, abaxial surface cutate.</p></tp:treatment-sec><tp:treatment-sec sec-type="Distribution"><title>Distribution</title><p>Across multiple islands of The Bahamas archipelago (Crooked Island, Great Exuma, Inagua, Long Island, Mayaguana, San Salvador) and putatively also in western Cuba (Pinar del Río, Havana) in scrub lands, rocky coppice hills and thicket edges, at sea level or slightly above (symbol "▲" in Fig. <xref ref-type="fig" rid="F2214871">3</xref>).</p></tp:treatment-sec><tp:treatment-sec sec-type="Ecology"><title>Ecology</title><p>Flowering Feb–Mar, Oct–Dec; fruiting Dec–Jan, Oct.</p></tp:treatment-sec><tp:treatment-sec sec-type="Taxon discussion"><title>Taxon discussion</title><p><italic><tp:taxon-name><tp:taxon-name-part taxon-name-part-type="genus">Rochefortia</tp:taxon-name-part> <tp:taxon-name-part taxon-name-part-type="species">bahamensis</tp:taxon-name-part></tp:taxon-name></italic> is an abundant and morphologically very consistent species in The Bahamas archipelago characterised by the predominantly circular leaf shapes. Overall similarity, however, is great with <italic><tp:taxon-name><tp:taxon-name-part taxon-name-part-type="genus">R.</tp:taxon-name-part> <tp:taxon-name-part taxon-name-part-type="species">barloventensis</tp:taxon-name-part></tp:taxon-name></italic> from the Lesser Antilles, but molecular data indicate that the two species are only distantly related (<xref ref-type="bibr" rid="B2182941">Irimia et al. 2015</xref>). The geographical disjunction (&gt; 500 km apart) provides further evidence for the distinctiveness of both species.</p><p>The 3 sterile collections from Cuba are tentatively placed under <italic><tp:taxon-name><tp:taxon-name-part taxon-name-part-type="genus">R.</tp:taxon-name-part> <tp:taxon-name-part taxon-name-part-type="species">bahamensis</tp:taxon-name-part></tp:taxon-name></italic> and are morphologically somewhat intermediate between <italic><tp:taxon-name><tp:taxon-name-part taxon-name-part-type="genus">R.</tp:taxon-name-part> <tp:taxon-name-part taxon-name-part-type="species">bahamensis</tp:taxon-name-part></tp:taxon-name></italic> and <italic><tp:taxon-name><tp:taxon-name-part taxon-name-part-type="genus">R.</tp:taxon-name-part> <tp:taxon-name-part taxon-name-part-type="species">cubensis</tp:taxon-name-part></tp:taxon-name></italic>. With <italic><tp:taxon-name><tp:taxon-name-part taxon-name-part-type="genus">R.</tp:taxon-name-part> <tp:taxon-name-part taxon-name-part-type="species">bahamensis</tp:taxon-name-part></tp:taxon-name></italic>, the plants share the more membranaceous leaf texture, longer and slenderer petioles, orbicular immature leaves and fewer (maximal 4) leaves clustering in a fascicle. However, they exhibit the dichotomously branched thorn pattern of <italic><tp:taxon-name><tp:taxon-name-part taxon-name-part-type="genus">R.</tp:taxon-name-part> <tp:taxon-name-part taxon-name-part-type="species">cubensis</tp:taxon-name-part></tp:taxon-name></italic>, and overall leaf size is smaller when compared to the more typical <italic><tp:taxon-name><tp:taxon-name-part taxon-name-part-type="genus">R.</tp:taxon-name-part> <tp:taxon-name-part taxon-name-part-type="species">bahamensis</tp:taxon-name-part></tp:taxon-name></italic>. Anyhow, molecular data of <underline>Hilger &amp; Urquiola 99/20</underline> (B!) indicate that this specimen is distinct from (morphologically also similar, but geographically distant) <italic><tp:taxon-name><tp:taxon-name-part taxon-name-part-type="genus">R.</tp:taxon-name-part> <tp:taxon-name-part taxon-name-part-type="species">acanthophora</tp:taxon-name-part></tp:taxon-name></italic> and <italic><tp:taxon-name><tp:taxon-name-part taxon-name-part-type="genus">R.</tp:taxon-name-part> <tp:taxon-name-part taxon-name-part-type="species">cuneata</tp:taxon-name-part></tp:taxon-name></italic> (<xref ref-type="bibr" rid="B2182941">Irimia et al. 2015</xref>).</p></tp:treatment-sec><tp:treatment-sec sec-type="Notes"><title>Notes</title><p><underline>Representative specimens examined</underline>. — THE BAHAMAS. <bold>Crooked Islands</bold>: in coppice along stone wall in hills NE of Cabbage Hill, <named-content xmlns:xlink="http://www.w3.org/1999/xlink" content-type="dwc:verbatimCoordinates" xlink:type="simple">22°46’N, 74°13’W</named-content> [retroactively inferred], 22 Feb 1975 (♀ fl), <underline>Correll 44486</underline> (US!); <bold>Exuma</bold>: on summit of rocky ridge W of Moss Town, beyond High School, <named-content xmlns:xlink="http://www.w3.org/1999/xlink" content-type="dwc:verbatimCoordinates" xlink:type="simple">23°34’N, 75°52’W</named-content> [retroactively inferred], 3 Oct 1980 (♂ fl), <underline>Correll &amp; Popenoe 51418</underline> (A! F! MO! US!), 3 Oct 1980 (fr), <underline>Correll 51419</underline> (A! US! K! F! F! MO!); <bold>Inagua</bold>: coppice adjacent to air terminal, <named-content xmlns:xlink="http://www.w3.org/1999/xlink" content-type="dwc:verbatimCoordinates" xlink:type="simple">20°59’N, 73°40’W</named-content> [retroactively inferred], 20 Feb 1973 (sterile), <underline>Gillis &amp; Proctor 11767</underline> (A!); <bold>Mayaguana</bold>: by the path to Horse Pond, <named-content xmlns:xlink="http://www.w3.org/1999/xlink" content-type="dwc:verbatimCoordinates" xlink:type="simple">22°20’N, 72°50’W</named-content> [retroactively inferred], 28 Nov 1967 (fl), <underline>Byrne 429</underline> (A!); <bold>San Salvador</bold>: edge of coppice along Queen's Highway, <named-content xmlns:xlink="http://www.w3.org/1999/xlink" content-type="dwc:verbatimCoordinates" xlink:type="simple">24°62’N, 74°27’W</named-content> [retroactively inferred], 21 Nov 1974 (♂ fl), <underline>Correll 43864</underline> (F! F! GH! GH! MO!). — CUBA. <bold>Pinar del Río</bold>: Viñales, Mogote, <named-content xmlns:xlink="http://www.w3.org/1999/xlink" content-type="dwc:verbatimCoordinates" xlink:type="simple">22°37’N, 83°43’W</named-content> [retroactively inferred], 9 Mar 1999 (sterile), <underline>Hilger &amp; Urquiola s.n.</underline> (B! M!); Havana: Marianao, <named-content xmlns:xlink="http://www.w3.org/1999/xlink" content-type="dwc:verbatimCoordinates" xlink:type="simple">23°51’N, 82°30’W</named-content> [retroactively inferred], 23 Oct 1921 (sterile), <underline>Ekman 13359</underline> (G! K! US!).</p><sec sec-type="Common names"><title>Common names</title><p>unknown.</p></sec></tp:treatment-sec><tp:treatment-sec><!--Section generated to contain objects referenced in tp:taxon-treatment.--><fig id="F2214871" position="float" orientation="portrait"><label>Figure 3.</label><caption><p><bold>Circumcaribbean distribution of <italic><tp:taxon-name><tp:taxon-name-part taxon-name-part-type="genus">Rochefortia</tp:taxon-name-part></tp:taxon-name></italic></bold>. Note that many species of <italic><tp:taxon-name><tp:taxon-name-part taxon-name-part-type="genus">Rochefortia</tp:taxon-name-part></tp:taxon-name></italic> are delimited geographically and that <italic><tp:taxon-name><tp:taxon-name-part taxon-name-part-type="genus">R.</tp:taxon-name-part> <tp:taxon-name-part taxon-name-part-type="species">acanthophora</tp:taxon-name-part></tp:taxon-name></italic>, for example, has a more restricted range on the Greater Antilles (i.e., is absent from Cuba and Jamaica) than previously considered.</p></caption><graphic xmlns:xlink="http://www.w3.org/1999/xlink" xlink:href="biodiversity_data_journal-4-e7720-g003.png" position="float" id="oo_87734.png" orientation="portrait" xlink:type="simple"/></fig></tp:treatment-sec><ref-list><ref id="B2182941"><element-citation xmlns:xlink="http://www.w3.org/1999/xlink" publication-type="article" xlink:type="simple"><person-group person-group-type="author"><name name-style="western"><surname>Irimia</surname><given-names>Ramona Elena</given-names></name><name name-style="western"><surname>Pérez-Escobar</surname><given-names>Oscar Alejandro</given-names></name><name name-style="western"><surname>Gottschling</surname><given-names>Marc</given-names></name></person-group><year>2015</year><article-title>Strong biogeographic signal in the phylogenetic relationships of <italic><tp:taxon-name><tp:taxon-name-part taxon-name-part-type="genus">Rochefortia</tp:taxon-name-part></tp:taxon-name></italic> Sw. (<tp:taxon-name><tp:taxon-name-part taxon-name-part-type="family">Ehretiaceae</tp:taxon-name-part></tp:taxon-name>, <tp:taxon-name><tp:taxon-name-part taxon-name-part-type="order">Boraginales</tp:taxon-name-part></tp:taxon-name>)</article-title><source>Plant Systematics and Evolution</source><volume>301</volume><fpage>1509</fpage><lpage>1516</lpage><pub-id pub-id-type="doi">10.1007/s00606-014-1162-1</pub-id></element-citation></ref></ref-list></tp:taxon-treatment>
