# Supplementary material for: Taxonomic revision of Rochefortia Sw. (Ehretiaceae, Boraginales)
Source: Biodivers Data J. 2016 Jun 8;(4):e7720. doi: 10.3897/BDJ.4.e7720 (PMC4910500; doi:10.3897/BDJ.4.e7720)
Supplement: XML Treatment for Rochefortia barloventensis [file BDJ.4.e7720-treatment4.xml]

<!DOCTYPE tp:taxon-treatment
  PUBLIC "-//TaxonX//DTD Taxonomic Treatment Publishing DTD v0 20100105//EN" "tax-treatment-NSO.dtd">
<tp:taxon-treatment xmlns:tp="http://www.plazi.org/taxpub"><tp:treatment-meta><mixed-citation publication-type="journal"><person-group><name><surname>Irimia</surname><given-names>Ramona-Elena</given-names></name><name><surname>Gottschling</surname><given-names>Marc</given-names></name></person-group><article-title>Taxonomic revision of <italic><tp:taxon-name><tp:taxon-name-part taxon-name-part-type="genus">Rochefortia</tp:taxon-name-part></tp:taxon-name></italic> Sw. (<tp:taxon-name><tp:taxon-name-part taxon-name-part-type="family">Ehretiaceae</tp:taxon-name-part></tp:taxon-name>, <tp:taxon-name><tp:taxon-name-part taxon-name-part-type="order">Boraginales</tp:taxon-name-part></tp:taxon-name>)</article-title><source>Biodivers Data J</source><day>08</day><month>6</month><year>2016</year><volume>2016</volume><issue>4</issue><pub-id pub-id-type="doi">10.3897/BDJ.4.e7720</pub-id></mixed-citation></tp:treatment-meta><tp:nomenclature><tp:taxon-name><tp:taxon-name-part taxon-name-part-type="genus">Rochefortia</tp:taxon-name-part> <tp:taxon-name-part taxon-name-part-type="species">barloventensis</tp:taxon-name-part></tp:taxon-name><tp:taxon-authority>Irimia &amp; Gottschling</tp:taxon-authority><tp:nomenclature-citation-list><tp:nomenclature-citation><tp:taxon-name><tp:taxon-name-part taxon-name-part-type="genus">Rochefortia</tp:taxon-name-part> <tp:taxon-name-part taxon-name-part-type="species">barloventensis</tp:taxon-name-part></tp:taxon-name><comment><bold><italic><tp:taxon-name><tp:taxon-name-part taxon-name-part-type="genus">Rochefortia</tp:taxon-name-part> <tp:taxon-name-part taxon-name-part-type="species">barloventensis</tp:taxon-name-part></tp:taxon-name></italic></bold> Irimia &amp; Gottschling, <ext-link xmlns:xlink="http://www.w3.org/1999/xlink" ext-link-type="uri" xlink:href="http://biotaxa.org/Phytotaxa/article/view/phytotaxa.236.1.5" xlink:type="simple">Phytotaxa 236: 63–68, figs 1–2, tab. 1. 2015</ext-link>.—TYPE: Caribbean, Lesser Antilles, Leeward Islands, France. Guadeloupe, Marie Galante: Fréchy district, near Grelin, on wooded hillside, 15º57’N, 61º17’W [retroactively inferred], elev. 65–125 m (May 25, 1960): <underline>G.R. Proctor 21020</underline> (♀ fl, fr) (holotype A! isotype: US-1111601!)</comment></tp:nomenclature-citation></tp:nomenclature-citation-list></tp:nomenclature><tp:treatment-sec sec-type="Description"><title>Description</title><p>Shrubs or small trees 1.5–10.0 m tall, branches spreading, galls absent; indument glabrescent, slightly pubescent when immature, trichomes simple; bark greyish white, longitudinally fissured; thorns 0.5–0.7 cm long, slender, acute, simple, scattered, axillary, alternate, glabrescent. Leaves fasciculate; petiole 0.4–1.5 cm long, glabrescent; blade 1.9–3.4(–6.0) cm long, 1.2–3.0 cm wide, obovate, sometimes circular, coriaceous, primary veins prominent, lateral veins in pairs of 4–5, arching, tertiary veins absent; base cuneate; apex rounded or slightly emarginate; adaxial surface with cystolith-like structures in epidermal cells, mostly glabrous, but sometimes also with scattered, simple, bent trichomes, abaxial surface with scattered trichomes on the midrib, immature leaves sometimes barbellate. Inflorescence axillary and terminal, branching sympodial, branches slender, glabrescent, pedicel 0.20–0.40 cm long. Calyx 0.35–0.45 cm long, coriaceous, hirsute outside, glabrous inside, sometimes with a few clustered trichomes on distal part, lobes 0.30–0.35 cm long, 0.32–0.35 cm wide, obovate, apex rounded to slightly acute, margin strigose. Corolla 0.35–0.40 cm long, yellow through light orange, occasionally greenish (<underline>Liogier et al. 32280</underline>: MO! US!), membranaceous, glabrous on both surfaces, very rarely with scattered trichomes at distal lobes, tube 0.10–0.20 cm long, funnel-shaped, lobes usually 5 (rarely 4 or 6), 0.30–0.40 cm long, obovate, with 5–6 parallel veins and few glandular trichomes distally. Anthers of male flower 0.30–0.40 cm long, oblong, filaments 0.30–0.33 cm long, adnate to the corolla tube for further 0.05–0.08 cm, pollen present, tricolporate; anthers of female flower 0.12–0.14 cm long, filaments 0.05–0.08 cm long, adnate to corolla tube for further 0.10–0.12 cm, pollen absent. Ovary of male flower subglobose, 0.14–0.20 cm long, stylodia 2, 0.10–0.12 cm long, distally setose, ovules absent; ovary of female flower globose, 0.25–0.30 cm long, style bifid, united for 0.03–0.10 cm at the base, branches 0.25–0.30 cm long, sometimes slightly unequal, stigmas 2, extensively capitate. Fruit 0.50–0.60 cm tall, 0.60–0.70 cm wide, globose, deep orange through vermillion, turning blackish brown at maturity; style accrescent, occasionally persistent; pyrene 0.40–0.43 cm tall, 0.30–0.35 cm wide, 0.20–0.25 cm deep, ovoid, abaxial surface reticulate.</p></tp:treatment-sec><tp:treatment-sec sec-type="Distribution"><title>Distribution</title><p>Restricted to islands of the Lesser Antilles (Guadeloupe, Marie Galante, Montserrat, Martinique) and eastern Puerto Rico (symbol "●" in Fig. <xref ref-type="fig" rid="F2214871">3</xref>), in arid coastal forests, on wooded hillsides and mesophyll forests at low altitudes (sea level up to 125 m).</p></tp:treatment-sec><tp:treatment-sec sec-type="Ecology"><title>Ecology</title><p>Flowering Apr–May, Jul, Sep–Oct, Dec; fruiting Dec–Jan, May–Jun.</p></tp:treatment-sec><tp:treatment-sec sec-type="Taxon discussion"><title>Taxon discussion</title><p><italic><tp:taxon-name><tp:taxon-name-part taxon-name-part-type="genus">Rochefortia</tp:taxon-name-part> <tp:taxon-name-part taxon-name-part-type="species">barloventensis</tp:taxon-name-part></tp:taxon-name></italic> was discovered as a species new to science in the course of the present revision of <italic><tp:taxon-name><tp:taxon-name-part taxon-name-part-type="genus">Rochefortia</tp:taxon-name-part></tp:taxon-name></italic> (<xref ref-type="bibr" rid="B2182931">Irimia and Gottschling 2015</xref>). With respect to leaf shapes and sizes, it is a morphologically variable species and is intermediate between <italic><tp:taxon-name><tp:taxon-name-part taxon-name-part-type="genus">R.</tp:taxon-name-part> <tp:taxon-name-part taxon-name-part-type="species">bahamensis</tp:taxon-name-part></tp:taxon-name></italic> and <italic><tp:taxon-name><tp:taxon-name-part taxon-name-part-type="genus">R.</tp:taxon-name-part> <tp:taxon-name-part taxon-name-part-type="species">cuneata</tp:taxon-name-part></tp:taxon-name></italic> exhibiting mature leaves size greater than 3.5 cm (and up to 6.0 cm) long in some specimens from Guadeloupe, Martinique and Puerto Rico. Molecular data indicate the distinctiveness of this new species, whose closest relative is <italic><tp:taxon-name><tp:taxon-name-part taxon-name-part-type="genus">R.</tp:taxon-name-part> <tp:taxon-name-part taxon-name-part-type="species">acanthophora</tp:taxon-name-part></tp:taxon-name></italic> from adjacent Puerto Rico and the Dominican Republic. The two species can be reliably distinguished based on inflorescence morphology (many- <italic>versus</italic> few-flowered) and leaf shape (frequently circular <italic>versus</italic> predominantly obovate). Overall similarity, however, is great with <italic><tp:taxon-name><tp:taxon-name-part taxon-name-part-type="genus">R.</tp:taxon-name-part> <tp:taxon-name-part taxon-name-part-type="species">bahamensis</tp:taxon-name-part></tp:taxon-name></italic> from The Bahamas archipelago and also with <italic><tp:taxon-name><tp:taxon-name-part taxon-name-part-type="genus">R.</tp:taxon-name-part> <tp:taxon-name-part taxon-name-part-type="species">cuneata</tp:taxon-name-part></tp:taxon-name></italic> from Jamaica, but molecular data indicate that these species are not closely related (<xref ref-type="bibr" rid="B2182941">Irimia et al. 2015</xref>). The geographical disjunctions provides further evidence for the distinctiveness of all such species. A collection from eastern Puerto Rico has leaves similar in size of <italic><tp:taxon-name><tp:taxon-name-part taxon-name-part-type="genus">R.</tp:taxon-name-part> <tp:taxon-name-part taxon-name-part-type="species">cuneata</tp:taxon-name-part></tp:taxon-name></italic> or even larger (i.e., 3.5–5.0 cm), but molecular data indicate the correct determination as <italic><tp:taxon-name><tp:taxon-name-part taxon-name-part-type="genus">R.</tp:taxon-name-part> <tp:taxon-name-part taxon-name-part-type="species">barloventensis</tp:taxon-name-part></tp:taxon-name></italic> (<xref ref-type="bibr" rid="B2182941">Irimia et al. 2015</xref>), though morphologically unusual.</p></tp:treatment-sec><tp:treatment-sec sec-type="Notes"><title>Notes</title><p><underline>Representative specimens examined</underline>. — PUERTO RICO. <bold>Fajardo</bold>: in forest, El Convento, 18°19'N, 65°37'W [retroactively inferred], 15 Sep 1981 (fl), <underline>Liogier et al. 32280</underline> (MO! US!). — FRANCE. <bold>Guadeloupe</bold>: Grande–Terre, Porte D’Enfer, 16°29'N, 61°26'W [retroactively inferred], 19 Jul 1982 (♀ fl), <underline>Barrier 3747</underline> (G! P! P! US!); Îles des Saintes, Terre-de-Bas, 15°51'N, 61°38'W [retroactively inferred], 22 Nov 1986 (♀ fl, fr), <underline>Sastre 8265</underline> (P! P!); <bold>Martinique</bold>: Caravelle, Château Dubuc, 14°46'N, 60°53'W [retroactively inferred], 9 Apr 1998 (♂ fl), <underline>Sastre 9747</underline> (P!).</p><sec sec-type="Common names"><title>Common names</title><p>"bois vert" in Martinique (noted on <underline>Jussieu s.n</underline>.: P!), "espino" in Puerto Rico (<xref ref-type="bibr" rid="B2183018">Liogier de Sereys Allut and Martorell 1999</xref>).</p></sec></tp:treatment-sec><tp:treatment-sec><!--Section generated to contain objects referenced in tp:taxon-treatment.--><fig id="F2214871" position="float" orientation="portrait"><label>Figure 3.</label><caption><p><bold>Circumcaribbean distribution of <italic><tp:taxon-name><tp:taxon-name-part taxon-name-part-type="genus">Rochefortia</tp:taxon-name-part></tp:taxon-name></italic></bold>. Note that many species of <italic><tp:taxon-name><tp:taxon-name-part taxon-name-part-type="genus">Rochefortia</tp:taxon-name-part></tp:taxon-name></italic> are delimited geographically and that <italic><tp:taxon-name><tp:taxon-name-part taxon-name-part-type="genus">R.</tp:taxon-name-part> <tp:taxon-name-part taxon-name-part-type="species">acanthophora</tp:taxon-name-part></tp:taxon-name></italic>, for example, has a more restricted range on the Greater Antilles (i.e., is absent from Cuba and Jamaica) than previously considered.</p></caption><graphic xmlns:xlink="http://www.w3.org/1999/xlink" xlink:href="biodiversity_data_journal-4-e7720-g003.png" position="float" id="oo_87734.png" orientation="portrait" xlink:type="simple"/></fig></tp:treatment-sec><ref-list><ref id="B2182931"><element-citation xmlns:xlink="http://www.w3.org/1999/xlink" publication-type="article" xlink:type="simple"><person-group person-group-type="author"><name name-style="western"><surname>Irimia</surname><given-names>Ramona Elena</given-names></name><name name-style="western"><surname>Gottschling</surname><given-names>Marc</given-names></name></person-group><year>2015</year><article-title>A new species of <italic><tp:taxon-name><tp:taxon-name-part taxon-name-part-type="genus">Rochefortia</tp:taxon-name-part></tp:taxon-name></italic> (<tp:taxon-name><tp:taxon-name-part taxon-name-part-type="family">Ehretiaceae</tp:taxon-name-part></tp:taxon-name>, <tp:taxon-name><tp:taxon-name-part taxon-name-part-type="order">Boraginales</tp:taxon-name-part></tp:taxon-name>) from the Lesser Antilles</article-title><source>Phytotaxa</source><volume>236</volume><fpage>62</fpage><lpage>70</lpage><pub-id pub-id-type="doi">10.11646/phytotaxa.236.1.5</pub-id></element-citation></ref><ref id="B2182941"><element-citation xmlns:xlink="http://www.w3.org/1999/xlink" publication-type="article" xlink:type="simple"><person-group person-group-type="author"><name name-style="western"><surname>Irimia</surname><given-names>Ramona Elena</given-names></name><name name-style="western"><surname>Pérez-Escobar</surname><given-names>Oscar Alejandro</given-names></name><name name-style="western"><surname>Gottschling</surname><given-names>Marc</given-names></name></person-group><year>2015</year><article-title>Strong biogeographic signal in the phylogenetic relationships of <italic><tp:taxon-name><tp:taxon-name-part taxon-name-part-type="genus">Rochefortia</tp:taxon-name-part></tp:taxon-name></italic> Sw. (<tp:taxon-name><tp:taxon-name-part taxon-name-part-type="family">Ehretiaceae</tp:taxon-name-part></tp:taxon-name>, <tp:taxon-name><tp:taxon-name-part taxon-name-part-type="order">Boraginales</tp:taxon-name-part></tp:taxon-name>)</article-title><source>Plant Systematics and Evolution</source><volume>301</volume><fpage>1509</fpage><lpage>1516</lpage><pub-id pub-id-type="doi">10.1007/s00606-014-1162-1</pub-id></element-citation></ref><ref id="B2183018"><element-citation xmlns:xlink="http://www.w3.org/1999/xlink" publication-type="chapter" xlink:type="simple"><person-group person-group-type="author"><name name-style="western"><surname>Liogier de Sereys Allut</surname><given-names>Enrique Eugenio</given-names></name><name name-style="western"><surname>Martorell</surname><given-names>Luis Felipe</given-names></name></person-group><year>1999</year><chapter-title><tp:taxon-name>
              <tp:taxon-name-part taxon-name-part-type="family">Boraginaceae</tp:taxon-name-part>
            </tp:taxon-name></chapter-title><source>Flora of Puerto Rico and adjacent islands. A systematic synopsis</source><publisher-name>Universidad de Puerto Rico</publisher-name><publisher-loc>San Juan, Puerto Rico</publisher-loc><size units="page">382</size></element-citation></ref></ref-list></tp:taxon-treatment>
