# Supplementary material for: Taxonomic revision of Rochefortia Sw. (Ehretiaceae, Boraginales)
Source: Biodivers Data J. 2016 Jun 8;(4):e7720. doi: 10.3897/BDJ.4.e7720 (PMC4910500; doi:10.3897/BDJ.4.e7720)
Supplement: XML Treatment for Rochefortia cubensis [file BDJ.4.e7720-treatment5.xml]

<!DOCTYPE tp:taxon-treatment
  PUBLIC "-//TaxonX//DTD Taxonomic Treatment Publishing DTD v0 20100105//EN" "tax-treatment-NSO.dtd">
<tp:taxon-treatment xmlns:tp="http://www.plazi.org/taxpub"><tp:treatment-meta><mixed-citation publication-type="journal"><person-group><name><surname>Irimia</surname><given-names>Ramona-Elena</given-names></name><name><surname>Gottschling</surname><given-names>Marc</given-names></name></person-group><article-title>Taxonomic revision of <italic><tp:taxon-name><tp:taxon-name-part taxon-name-part-type="genus">Rochefortia</tp:taxon-name-part></tp:taxon-name></italic> Sw. (<tp:taxon-name><tp:taxon-name-part taxon-name-part-type="family">Ehretiaceae</tp:taxon-name-part></tp:taxon-name>, <tp:taxon-name><tp:taxon-name-part taxon-name-part-type="order">Boraginales</tp:taxon-name-part></tp:taxon-name>)</article-title><source>Biodivers Data J</source><day>08</day><month>6</month><year>2016</year><volume>2016</volume><issue>4</issue><pub-id pub-id-type="doi">10.3897/BDJ.4.e7720</pub-id></mixed-citation></tp:treatment-meta><tp:nomenclature><tp:taxon-name><tp:taxon-name-part taxon-name-part-type="genus">Rochefortia</tp:taxon-name-part> <tp:taxon-name-part taxon-name-part-type="species">cubensis</tp:taxon-name-part></tp:taxon-name><tp:taxon-authority>Britton &amp; P.Wilson</tp:taxon-authority><tp:nomenclature-citation-list><tp:nomenclature-citation><tp:taxon-name><tp:taxon-name-part taxon-name-part-type="genus">Rochefortia</tp:taxon-name-part> <tp:taxon-name-part taxon-name-part-type="species">cubensis</tp:taxon-name-part></tp:taxon-name><comment><bold><italic><tp:taxon-name><tp:taxon-name-part taxon-name-part-type="genus">Rochefortia</tp:taxon-name-part> <tp:taxon-name-part taxon-name-part-type="species">cubensis</tp:taxon-name-part></tp:taxon-name></italic></bold> Britton &amp; P.Wilson, <ext-link xmlns:xlink="http://www.w3.org/1999/xlink" ext-link-type="uri" xlink:href="http://www.biodiversitylibrary.org/item/98629#page/114/mode/1up" xlink:type="simple">Mem. Torrey Bot. Club 16: 96. 1920</ext-link>.—TYPE: Caribbean, Republic of Cuba. Havana: E of Playa de Marianao (May 31, 1917): <underline>León 7228</underline> (fr) (holotype: <ext-link xmlns:xlink="http://www.w3.org/1999/xlink" ext-link-type="uri" xlink:href="http://sweetgum.nybg.org/vh/specimen.php?irn=223957" xlink:type="simple">NY-111153</ext-link>!).</comment></tp:nomenclature-citation><tp:nomenclature-citation><tp:taxon-name><tp:taxon-name-part taxon-name-part-type="genus">Rochefortia</tp:taxon-name-part> <tp:taxon-name-part taxon-name-part-type="species">cubensis</tp:taxon-name-part></tp:taxon-name><comment>= <italic><tp:taxon-name><tp:taxon-name-part taxon-name-part-type="genus">Rochefortia</tp:taxon-name-part> <tp:taxon-name-part taxon-name-part-type="species">oblanceata</tp:taxon-name-part></tp:taxon-name></italic> G.Klotz, <ext-link xmlns:xlink="http://www.w3.org/1999/xlink" ext-link-type="uri" xlink:href="https://zenodo.org/record/22776" xlink:type="simple">Revista Jard. Bot. Nac. Univ. Habana 3: 105. 1982</ext-link>.—TYPE: Caribbean, Republic of Cuba. Pinar del Río: La Palma, Loma Peluda de Cajalbana, elev. 200–300 m (Sep 15, 1970): <underline>J. Bisse &amp; H. Lippold [Flora Cuba] 18273</underline> (sterile) (holotype: HAJB isotype: <ext-link xmlns:xlink="http://www.w3.org/1999/xlink" ext-link-type="uri" xlink:href="http://plants.jstor.org/stable/10.5555/al.ap.specimen.je00005984" xlink:type="simple">JE-5984</ext-link>!).</comment></tp:nomenclature-citation></tp:nomenclature-citation-list></tp:nomenclature><tp:treatment-sec sec-type="Description"><title>Description</title><p>Shrubs 1.0–3.0 m tall or small trees up to 6.0 m tall, prickly, branches arching, short shoot galls occasionally present, 0.8–1.0 cm long; indument glabrescent, immature branches finely pubescent, trichomes simple; bark greyish white through grey brown, with longitudinal crevices; thorns 0.3–0.5 cm long, slender, acuminate, dichotomously branched, numerous, axillary, glabrescent. Leaves fasciculate, dark green; petiole nearly sessile or up to 0.2 cm long, glabrescent; blade 0.4–0.9 cm long, 0.3–0.5 cm wide, elliptic, sometimes obovate, coriaceous, primary veins pinnate, secondary veins 5–9, tertiary veins reticulate; base cuneate, rarely round; apex rounded, occasionally emarginated; adaxial surface with distinct cystoliths in epidermal cells, glabrous or sometimes covered with grey, simple, long trichomes (visible by naked eye) emerging from a cystolith-like structure, abaxial surface mostly glabrous, sometimes with scattered trichomes distally and on midrib. Inflorescence axillary or terminal, flowers usually in clusters of 2 or solitary, pedicel 0.02–0.2 cm long. Calyx 0.35–0.40 cm long, 0.30–0.40 cm wide, coriaceous, glabrous or with few scattered trichomes outside, sometimes hirsute, glabrous inside, strigose at tips, lobes 0.30–0.35 cm long, 0.40–0.45 cm wide, divided at the base, ovate to widely ovate, apex slightly acute. Corolla 0.35–0.40 cm long, pale yellow, membranaceous, glabrous on both surfaces, tube 0.20–0.25 cm long, funnel-shaped, lobes 0.30–0.35 cm long, ovate, slightly ciliate at tips. Male flower unknown; anthers of female flower 0.05–0.07 cm long, oblong, filaments 0.07–0.10 cm long, adnate to corolla tube for further 0.05–0.08 cm, pollen absent. Ovary of female flower globose, 0.25–0.32 cm long, stylodia 2, 0.25–0.35 cm long, filiform, glabrous, ovules present, stigmas cotyliform. Fruit 0.20–0.40 cm tall, 0.30–0.50 cm wide, globose; style accrescent, occasionally persistent, pyrene 0.30–0.40 cm tall, 0.23–0.33 cm wide, 0.13–0.20 cm deep, adaxial surface cutate.</p></tp:treatment-sec><tp:treatment-sec sec-type="Distribution"><title>Distribution</title><p>Cuba and Jamaica (symbol "+" in Fig. <xref ref-type="fig" rid="F2214871">3</xref>), on limestone soils and serpentine, in coastal tickets and dry forests at relatively low altitudes (0–600 m). Plants with similarly restricted distributions are otherwise rare (<xref ref-type="bibr" rid="B2182821">Borhidi 1991</xref> lists 10 taxa at the generic level, each with only a few species).</p></tp:treatment-sec><tp:treatment-sec sec-type="Ecology"><title>Ecology</title><p>Flowering Mar, Jun–Jul; fruiting Mar, Jul–Sep, Dec–Jan.</p></tp:treatment-sec><tp:treatment-sec sec-type="Taxon discussion"><title>Taxon discussion</title><p><italic><tp:taxon-name><tp:taxon-name-part taxon-name-part-type="genus">Rochefortia</tp:taxon-name-part> <tp:taxon-name-part taxon-name-part-type="species">cubensis</tp:taxon-name-part></tp:taxon-name></italic> is a widely distributed and frequently encountered species in Cuba and Jamaica. It is morphologically similar to, but with respect to molecular sequence data distinct from, <italic><tp:taxon-name><tp:taxon-name-part taxon-name-part-type="genus">R.</tp:taxon-name-part> <tp:taxon-name-part taxon-name-part-type="species">acanthophora</tp:taxon-name-part></tp:taxon-name></italic> occurring on eastward Caribbean islands (<xref ref-type="bibr" rid="B2182941">Irimia et al. 2015</xref>). In Cuba, leaves are distinctly smaller in <italic><tp:taxon-name><tp:taxon-name-part taxon-name-part-type="genus">R.</tp:taxon-name-part> <tp:taxon-name-part taxon-name-part-type="species">cubensis</tp:taxon-name-part></tp:taxon-name></italic> than in <italic><tp:taxon-name><tp:taxon-name-part taxon-name-part-type="genus">R.</tp:taxon-name-part> <tp:taxon-name-part taxon-name-part-type="species">acanthophora</tp:taxon-name-part></tp:taxon-name></italic>, but individuals from Jamaica (e.g., <underline>Howard &amp; Proctor 15091</underline>: A!, <underline>March 462</underline>: P!) have leaf sizes in the range of <italic><tp:taxon-name><tp:taxon-name-part taxon-name-part-type="genus">R.</tp:taxon-name-part> <tp:taxon-name-part taxon-name-part-type="species">acanthophora</tp:taxon-name-part></tp:taxon-name></italic> and are therefore hard to distinguish based on morphology. In Cuba, <italic><tp:taxon-name><tp:taxon-name-part taxon-name-part-type="genus">R.</tp:taxon-name-part> <tp:taxon-name-part taxon-name-part-type="species">cubensis</tp:taxon-name-part></tp:taxon-name></italic> occurs sympatrically with three other species, namely <italic><tp:taxon-name><tp:taxon-name-part taxon-name-part-type="genus">R.</tp:taxon-name-part> <tp:taxon-name-part taxon-name-part-type="species">bahamensis</tp:taxon-name-part></tp:taxon-name></italic> (Pinar del Río) and <italic><tp:taxon-name><tp:taxon-name-part taxon-name-part-type="genus">R.</tp:taxon-name-part> <tp:taxon-name-part taxon-name-part-type="species">oblongata</tp:taxon-name-part></tp:taxon-name></italic> and <italic><tp:taxon-name><tp:taxon-name-part taxon-name-part-type="genus">R.</tp:taxon-name-part> <tp:taxon-name-part taxon-name-part-type="species">stellata</tp:taxon-name-part></tp:taxon-name></italic> (eastern Cuba). They can be easily distinguished from <italic><tp:taxon-name><tp:taxon-name-part taxon-name-part-type="genus">R.</tp:taxon-name-part> <tp:taxon-name-part taxon-name-part-type="species">cubensis</tp:taxon-name-part></tp:taxon-name></italic> either because of bigger leaf size (<italic><tp:taxon-name><tp:taxon-name-part taxon-name-part-type="genus">R.</tp:taxon-name-part> <tp:taxon-name-part taxon-name-part-type="species">bahamensis</tp:taxon-name-part></tp:taxon-name></italic>, <italic><tp:taxon-name><tp:taxon-name-part taxon-name-part-type="genus">R.</tp:taxon-name-part> <tp:taxon-name-part taxon-name-part-type="species">oblongata</tp:taxon-name-part></tp:taxon-name></italic>) or the presence of multi-branched trichomes (<italic><tp:taxon-name><tp:taxon-name-part taxon-name-part-type="genus">R.</tp:taxon-name-part> <tp:taxon-name-part taxon-name-part-type="species">stellata</tp:taxon-name-part></tp:taxon-name></italic>). In Jamaica, <italic><tp:taxon-name><tp:taxon-name-part taxon-name-part-type="genus">R.</tp:taxon-name-part> <tp:taxon-name-part taxon-name-part-type="species">cubensis</tp:taxon-name-part></tp:taxon-name></italic> is sympatric with <italic><tp:taxon-name><tp:taxon-name-part taxon-name-part-type="genus">R.</tp:taxon-name-part> <tp:taxon-name-part taxon-name-part-type="species">cuneata</tp:taxon-name-part></tp:taxon-name></italic> only, from which it differs in leaf size and texture (coriaceous <italic>versus</italic> membranaceous) and inflorescence (sessile <italic>versus</italic> longly pedicellate).</p><p>With respect to leaf size and shape, <xref ref-type="bibr" rid="B2182971">Klotz (1982)</xref> payed too much attention to interspecific variation within a possible complex of species. He expressed his concept by the description of <italic><tp:taxon-name><tp:taxon-name-part taxon-name-part-type="genus">R.</tp:taxon-name-part> <tp:taxon-name-part taxon-name-part-type="species">oblanceata</tp:taxon-name-part></tp:taxon-name></italic> G.Klotz, geographically restricted to Pinar del Río and distinguished from <italic><tp:taxon-name><tp:taxon-name-part taxon-name-part-type="genus">R.</tp:taxon-name-part> <tp:taxon-name-part taxon-name-part-type="species">cubensis</tp:taxon-name-part></tp:taxon-name></italic> by smaller leaves and narrower shapes. Another population with leaves in this range is found in eastern Cuba (Guantánamo) that Klotz considered likewise a distinct species to be described using the epithet &lt;<italic>urbaniana</italic>&gt;. Having investigated the species over its full distribution, we think that such leaf morphologies are in the intraspecific range of <italic><tp:taxon-name><tp:taxon-name-part taxon-name-part-type="genus">R.</tp:taxon-name-part> <tp:taxon-name-part taxon-name-part-type="species">cubensis</tp:taxon-name-part></tp:taxon-name></italic> without clear correlations to biogeography. Future population genetics studies are necessary to evaluate the specific status of multiple populations of <italic><tp:taxon-name><tp:taxon-name-part taxon-name-part-type="genus">R.</tp:taxon-name-part> <tp:taxon-name-part taxon-name-part-type="species">cubensis</tp:taxon-name-part></tp:taxon-name></italic> and possible morphological correlations.</p><p><italic><tp:taxon-name><tp:taxon-name-part taxon-name-part-type="genus">Rochefortia</tp:taxon-name-part> <tp:taxon-name-part taxon-name-part-type="species">cubensis</tp:taxon-name-part></tp:taxon-name></italic> is distinctive in the smallest leaves found among species of <italic><tp:taxon-name><tp:taxon-name-part taxon-name-part-type="genus">Rochefortia</tp:taxon-name-part></tp:taxon-name></italic> and has populations on very poor and serpentine substrates, resulting in radically stunted individuals. Such traits resemble <italic><tp:taxon-name><tp:taxon-name-part taxon-name-part-type="genus">Bourreria</tp:taxon-name-part> <tp:taxon-name-part taxon-name-part-type="species">microphylla</tp:taxon-name-part></tp:taxon-name></italic> Griseb. (likewise <tp:taxon-name><tp:taxon-name-part taxon-name-part-type="family">Ehretiaceae</tp:taxon-name-part></tp:taxon-name>), and such species are elements of microphyllous plant communities of montane xeromorphic woodland exhibiting large portions of endemics (<xref ref-type="bibr" rid="B2182821">Borhidi 1991</xref>). Many individuals of <italic><tp:taxon-name><tp:taxon-name-part taxon-name-part-type="genus">R.</tp:taxon-name-part> <tp:taxon-name-part taxon-name-part-type="species">cubensis</tp:taxon-name-part></tp:taxon-name></italic> have branched thorns that is otherwise shared with <italic><tp:taxon-name><tp:taxon-name-part taxon-name-part-type="genus">R.</tp:taxon-name-part> <tp:taxon-name-part taxon-name-part-type="species">oblongata</tp:taxon-name-part></tp:taxon-name></italic> and <italic><tp:taxon-name><tp:taxon-name-part taxon-name-part-type="genus">R.</tp:taxon-name-part> <tp:taxon-name-part taxon-name-part-type="species">stellata</tp:taxon-name-part></tp:taxon-name></italic> only. Some individuals (e.g., <underline>Ekman 17216</underline>: K!, <underline>León 14843</underline>: GH!, <underline>Bisse &amp; Köhler [Flora Cuba] 7663</underline>: JE!) exhibit short shoots induced by insects (i.e., galls: Fig. <xref ref-type="fig" rid="F2183079">1</xref>B). The phenomenon is shared with <italic><tp:taxon-name><tp:taxon-name-part taxon-name-part-type="genus">R.</tp:taxon-name-part> <tp:taxon-name-part taxon-name-part-type="species">oblongata</tp:taxon-name-part></tp:taxon-name></italic> (Fig. <xref ref-type="fig" rid="F2183079">1</xref>A) only. Some individuals of <italic><tp:taxon-name><tp:taxon-name-part taxon-name-part-type="genus">R.</tp:taxon-name-part> <tp:taxon-name-part taxon-name-part-type="species">cubensis</tp:taxon-name-part></tp:taxon-name></italic> (e.g., <underline>León 11921</underline>: GH!, <underline>Clemente 3003</underline>: GH!) appear as substrate for plants assigned to <italic><tp:taxon-name><tp:taxon-name-part taxon-name-part-type="genus">Tillandsia</tp:taxon-name-part></tp:taxon-name></italic> sp. (<tp:taxon-name><tp:taxon-name-part taxon-name-part-type="family">Bromeliaceae</tp:taxon-name-part></tp:taxon-name>).</p></tp:treatment-sec><tp:treatment-sec sec-type="Notes"><title>Notes</title><p><underline>Representative specimens examined</underline>. — CUBA. <bold>Camagüey</bold>: Santayana, in palms barren on serpentine, <named-content xmlns:xlink="http://www.w3.org/1999/xlink" content-type="dwc:verbatimCoordinates" xlink:type="simple">21°23’N, 77°55’W</named-content> [retroactively inferred], 3 Jun 1924 (♀ fl), <underline>Ekman 19029</underline> (G!); <bold>Guantánamo</bold>: Jauco, S Baracoa, coastal tickets, <named-content xmlns:xlink="http://www.w3.org/1999/xlink" content-type="dwc:verbatimCoordinates" xlink:type="simple">20°44’N, 74°20’W</named-content> [retroactively inferred], Jul 1924 (fl), <underline>León 11921</underline> (GH!); <bold>Havana</bold>: Mayabeque: Jibacoa, coastal thickets, <named-content xmlns:xlink="http://www.w3.org/1999/xlink" content-type="dwc:verbatimCoordinates" xlink:type="simple">23°14’N, 81°85’W</named-content> [retroactively inferred], 30 Mar 1929 (sterile), <underline>León 13858</underline> (GH!); <bold>Holguín</bold>: Santa Ana in Monte Yoro, Farallons, <named-content xmlns:xlink="http://www.w3.org/1999/xlink" content-type="dwc:verbatimCoordinates" xlink:type="simple">22°55’N, 81°35’W</named-content> [retroactively inferred], 1 May 1860 (fr), <underline>Wright 3126</underline> (G! GH! GOET, NY! P! YU!); <bold>Matanzas</bold>: second terrace towards mouth of Matanzas Bay, <named-content xmlns:xlink="http://www.w3.org/1999/xlink" content-type="dwc:verbatimCoordinates" xlink:type="simple">23°24’N, 81°34’W</named-content> [retroactively inferred], 18 Mar 1923 (♀ fl, fr), <underline>Ekman 17216</underline> (K!); <bold>Santiago de Cuba</bold>: Baracoa: Imías, in valley of Río Tacre, 16 Sep 1975 (fr), <underline>Álvarez de Zayas et al [Flora Cuba] 27508</underline> (JE!). — JAMAICA. <bold>St. Catherine</bold>: Healthshire Hills, Near Salt ponds, <named-content xmlns:xlink="http://www.w3.org/1999/xlink" content-type="dwc:verbatimCoordinates" xlink:type="simple">17°53’N, 76°56’W</named-content> [retroactively inferred], 31 Aug 1908 (fl), <underline>Harris &amp; Britton 10515</underline> (F! GH! K! US!); Great Goat Island, E side, <named-content xmlns:xlink="http://www.w3.org/1999/xlink" content-type="dwc:verbatimCoordinates" xlink:type="simple">17°52’N, 77°25’W</named-content> [retroactively inferred], 18 Jul 1906 (fr), <underline>Harris 9332</underline> (US!); <bold>St</bold>. <bold>Thomas</bold>: Albion Mountain, elev 200 ft, <named-content xmlns:xlink="http://www.w3.org/1999/xlink" content-type="dwc:verbatimCoordinates" xlink:type="simple">17°53’N, 76°35’W</named-content> [retroactively inferred], 10 Nov 1913 (sterile), <underline>Harris 11684</underline> (BM!); <bold>St. Ann</bold>: along the Queen's Highway, 2 miles E of Rio Bueno (Kaiser Nature Preserve area), elev 10–50 ft, <named-content xmlns:xlink="http://www.w3.org/1999/xlink" content-type="dwc:verbatimCoordinates" xlink:type="simple">18°28’N, 77°26’W</named-content> [retroactively inferred], 20 Jan 1958 (fr), <underline>Howard &amp; Proctor 15091</underline> (A!); <bold>Portland Bight</bold>: Pigeon Island, 10 miles of Old Harbour Bay, <named-content xmlns:xlink="http://www.w3.org/1999/xlink" content-type="dwc:verbatimCoordinates" xlink:type="simple">17°47’N, 77°42’W</named-content> [retroactively inferred], Apr 1920 (sterile), <underline>Maxon &amp; Killip 1720</underline> (F! GH! GH! US!).</p><sec sec-type="Common names"><title>Common names</title><p>“bronce”, “carbonero”, “espuela de caballero” (Span. knight’s spur), sargento (<xref ref-type="bibr" rid="B2182830">Castell Puchades et al. 2013</xref>) in Cuba, “green (heart) ebony” in Jamaica.</p></sec></tp:treatment-sec><tp:treatment-sec><!--Section generated to contain objects referenced in tp:taxon-treatment.--><fig id="F2214871" position="float" orientation="portrait"><label>Figure 3.</label><caption><p><bold>Circumcaribbean distribution of <italic><tp:taxon-name><tp:taxon-name-part taxon-name-part-type="genus">Rochefortia</tp:taxon-name-part></tp:taxon-name></italic></bold>. Note that many species of <italic><tp:taxon-name><tp:taxon-name-part taxon-name-part-type="genus">Rochefortia</tp:taxon-name-part></tp:taxon-name></italic> are delimited geographically and that <italic><tp:taxon-name><tp:taxon-name-part taxon-name-part-type="genus">R.</tp:taxon-name-part> <tp:taxon-name-part taxon-name-part-type="species">acanthophora</tp:taxon-name-part></tp:taxon-name></italic>, for example, has a more restricted range on the Greater Antilles (i.e., is absent from Cuba and Jamaica) than previously considered.</p></caption><graphic xmlns:xlink="http://www.w3.org/1999/xlink" xlink:href="biodiversity_data_journal-4-e7720-g003.png" position="float" id="oo_87734.png" orientation="portrait" xlink:type="simple"/></fig><fig id="F2183079" position="float" orientation="portrait"><label>Figure 1.</label><caption><p><bold>Galls</bold>. Cuban species occasionally exhibit internally hollow short shoots composed of rudimentary leaves in axils of (modified thorny) bracts or brachyblasts. A. general gall morphology of <italic><tp:taxon-name><tp:taxon-name-part taxon-name-part-type="genus">R.</tp:taxon-name-part> <tp:taxon-name-part taxon-name-part-type="species">oblongata</tp:taxon-name-part></tp:taxon-name></italic>; B. longisection of gall, <italic><tp:taxon-name><tp:taxon-name-part taxon-name-part-type="genus">R.</tp:taxon-name-part> <tp:taxon-name-part taxon-name-part-type="species">cubensis</tp:taxon-name-part></tp:taxon-name></italic>, arrow indicate reproductive structures putatively of mites.</p></caption><graphic xmlns:xlink="http://www.w3.org/1999/xlink" xlink:href="biodiversity_data_journal-4-e7720-g001.jpg" position="float" id="oo_64217.jpg" orientation="portrait" xlink:type="simple"/></fig></tp:treatment-sec><ref-list><ref id="B2182821"><element-citation xmlns:xlink="http://www.w3.org/1999/xlink" publication-type="book" xlink:type="simple"><person-group person-group-type="author"><name name-style="western"><surname>Borhidi</surname><given-names>A.</given-names></name></person-group><year>1991</year><source>Phytogeography and vegetation ecology of Cuba</source><publisher-name>Akadémiai Kiadó</publisher-name><publisher-loc>Budapest</publisher-loc><size units="page">858 </size></element-citation></ref><ref id="B2182941"><element-citation xmlns:xlink="http://www.w3.org/1999/xlink" publication-type="article" xlink:type="simple"><person-group person-group-type="author"><name name-style="western"><surname>Irimia</surname><given-names>Ramona Elena</given-names></name><name name-style="western"><surname>Pérez-Escobar</surname><given-names>Oscar Alejandro</given-names></name><name name-style="western"><surname>Gottschling</surname><given-names>Marc</given-names></name></person-group><year>2015</year><article-title>Strong biogeographic signal in the phylogenetic relationships of <italic><tp:taxon-name><tp:taxon-name-part taxon-name-part-type="genus">Rochefortia</tp:taxon-name-part></tp:taxon-name></italic> Sw. (<tp:taxon-name><tp:taxon-name-part taxon-name-part-type="family">Ehretiaceae</tp:taxon-name-part></tp:taxon-name>, <tp:taxon-name><tp:taxon-name-part taxon-name-part-type="order">Boraginales</tp:taxon-name-part></tp:taxon-name>)</article-title><source>Plant Systematics and Evolution</source><volume>301</volume><fpage>1509</fpage><lpage>1516</lpage><pub-id pub-id-type="doi">10.1007/s00606-014-1162-1</pub-id></element-citation></ref><ref id="B2182971"><element-citation xmlns:xlink="http://www.w3.org/1999/xlink" publication-type="article" xlink:type="simple"><person-group person-group-type="author"><name name-style="western"><surname>Klotz</surname><given-names>Gerhard</given-names></name></person-group><year>1982</year><article-title>Systematische Gliederung der Gattung <italic><tp:taxon-name><tp:taxon-name-part taxon-name-part-type="genus">Rochefortia</tp:taxon-name-part></tp:taxon-name></italic> Swartz</article-title><source>Revista del Jardín Botánico Nacional, Universidad de la Habana</source><volume>3</volume><issue>2</issue><fpage>99</fpage><lpage>110</lpage></element-citation></ref><ref id="B2182830"><element-citation xmlns:xlink="http://www.w3.org/1999/xlink" publication-type="article" xlink:type="simple"><person-group person-group-type="author"><name name-style="western"><surname>Castell Puchades</surname><given-names>M. A.</given-names></name><name name-style="western"><surname>Figueredo Cardona</surname><given-names>L. M.</given-names></name><name name-style="western"><surname>Almarales Castro</surname><given-names>A.</given-names></name></person-group><year>2013</year><article-title>Objetos de conservación de la flora y la vegetación del paisaje natural protegido Estrella-Aguadores, Santiago de Cuba, Cuba</article-title><source>Foresta Veracruzana</source><volume>15</volume><fpage>7</fpage><lpage>14</lpage></element-citation></ref></ref-list></tp:taxon-treatment>
