# Supplementary material for: Taxonomic revision of Rochefortia Sw. (Ehretiaceae, Boraginales)
Source: Biodivers Data J. 2016 Jun 8;(4):e7720. doi: 10.3897/BDJ.4.e7720 (PMC4910500; doi:10.3897/BDJ.4.e7720)
Supplement: XML Treatment for Rochefortia cuneata [file BDJ.4.e7720-treatment6.xml]

<!DOCTYPE tp:taxon-treatment
  PUBLIC "-//TaxonX//DTD Taxonomic Treatment Publishing DTD v0 20100105//EN" "tax-treatment-NSO.dtd">
<tp:taxon-treatment xmlns:tp="http://www.plazi.org/taxpub"><tp:treatment-meta><mixed-citation publication-type="journal"><person-group><name><surname>Irimia</surname><given-names>Ramona-Elena</given-names></name><name><surname>Gottschling</surname><given-names>Marc</given-names></name></person-group><article-title>Taxonomic revision of <italic><tp:taxon-name><tp:taxon-name-part taxon-name-part-type="genus">Rochefortia</tp:taxon-name-part></tp:taxon-name></italic> Sw. (<tp:taxon-name><tp:taxon-name-part taxon-name-part-type="family">Ehretiaceae</tp:taxon-name-part></tp:taxon-name>, <tp:taxon-name><tp:taxon-name-part taxon-name-part-type="order">Boraginales</tp:taxon-name-part></tp:taxon-name>)</article-title><source>Biodivers Data J</source><day>08</day><month>6</month><year>2016</year><volume>2016</volume><issue>4</issue><pub-id pub-id-type="doi">10.3897/BDJ.4.e7720</pub-id></mixed-citation></tp:treatment-meta><tp:nomenclature><tp:taxon-name><tp:taxon-name-part taxon-name-part-type="genus">Rochefortia</tp:taxon-name-part> <tp:taxon-name-part taxon-name-part-type="species">cuneata</tp:taxon-name-part></tp:taxon-name><tp:taxon-authority>Sw.</tp:taxon-authority><tp:nomenclature-citation-list><tp:nomenclature-citation><tp:taxon-name><tp:taxon-name-part taxon-name-part-type="genus">Rochefortia</tp:taxon-name-part> <tp:taxon-name-part taxon-name-part-type="species">cuneata</tp:taxon-name-part></tp:taxon-name><comment><bold><italic><tp:taxon-name><tp:taxon-name-part taxon-name-part-type="genus">Rochefortia</tp:taxon-name-part> <tp:taxon-name-part taxon-name-part-type="species">cuneata</tp:taxon-name-part></tp:taxon-name></italic></bold> Sw., <ext-link xmlns:xlink="http://www.w3.org/1999/xlink" ext-link-type="uri" xlink:href="http://www.biodiversitylibrary.org/item/23300#page/70/mode/1up" xlink:type="simple">Prod. 54. 1788</ext-link>, <ext-link xmlns:xlink="http://www.w3.org/1999/xlink" ext-link-type="uri" xlink:href="http://www.biodiversitylibrary.org/item/23641#page/570/mode/1up" xlink:type="simple">Fl. Ind. occid. 552–553. 1797</ext-link>.—TYPE: Caribbean, Jamaica. Without precise locality (between 1784 and 1786): <underline>O.P. Swartz s.n.</underline> (♀ fl) (lectotype, designated here: <ext-link xmlns:xlink="http://www.w3.org/1999/xlink" ext-link-type="uri" xlink:href="https://zenodo.org/record/28049" xlink:type="simple">UPS V-6577</ext-link>!).</comment></tp:nomenclature-citation><tp:nomenclature-citation><tp:taxon-name><tp:taxon-name-part taxon-name-part-type="genus">Rochefortia</tp:taxon-name-part> <tp:taxon-name-part taxon-name-part-type="species">cuneata</tp:taxon-name-part></tp:taxon-name><comment>= <italic><tp:taxon-name><tp:taxon-name-part taxon-name-part-type="genus">Rochefortia</tp:taxon-name-part> <tp:taxon-name-part taxon-name-part-type="species">ovata</tp:taxon-name-part></tp:taxon-name></italic> Sw.,<ext-link xmlns:xlink="http://www.w3.org/1999/xlink" ext-link-type="uri" xlink:href="http://www.biodiversitylibrary.org/item/23300#page/70/mode/1up" xlink:type="simple"> Prod. 54. 1788</ext-link>, <ext-link xmlns:xlink="http://www.w3.org/1999/xlink" ext-link-type="uri" xlink:href="http://www.biodiversitylibrary.org/item/23641#page/572/mode/1up" xlink:type="simple">Fl. Ind. occid. 554. 1797</ext-link>.—TYPE: Caribbean, Jamaica. Without precise locality (between 1784 and 1786): <underline>O.P. Swartz s.n.</underline> (fl) (lectotype, designated here: <ext-link xmlns:xlink="http://www.w3.org/1999/xlink" ext-link-type="uri" xlink:href="https://zenodo.org/record/28052" xlink:type="simple">UPS V-6578</ext-link>!).</comment></tp:nomenclature-citation><tp:nomenclature-citation><tp:taxon-name><tp:taxon-name-part taxon-name-part-type="genus">Rochefortia</tp:taxon-name-part> <tp:taxon-name-part taxon-name-part-type="species">cuneata</tp:taxon-name-part></tp:taxon-name><comment>= <italic><tp:taxon-name><tp:taxon-name-part taxon-name-part-type="genus">Rochefortia</tp:taxon-name-part> <tp:taxon-name-part taxon-name-part-type="species">acrantha</tp:taxon-name-part></tp:taxon-name></italic> Urb., <ext-link xmlns:xlink="http://www.w3.org/1999/xlink" ext-link-type="uri" xlink:href="http://www.biodiversitylibrary.org/item/3755#page/484/mode/1up" xlink:type="simple">Symb. antill. 5: 479. 1908</ext-link>.—TYPE: Caribbean, Jamaica. Trelawny: Troy, elev. 500–600 m (Dec 6, 1904): <underline>W.H. Harris 8821</underline> (♀ fl) (lectotype, designated here: <ext-link xmlns:xlink="http://www.w3.org/1999/xlink" ext-link-type="uri" xlink:href="http://sweetgum.nybg.org/vh/specimen.php?irn=180813" xlink:type="simple">NY-111151</ext-link>! isolectotypes: <ext-link xmlns:xlink="http://www.w3.org/1999/xlink" ext-link-type="uri" xlink:href="http://plants.jstor.org/stable/10.5555/al.ap.specimen.f0052555f" xlink:type="simple">F-174394</ext-link>! <ext-link xmlns:xlink="http://www.w3.org/1999/xlink" ext-link-type="uri" xlink:href="http://kiki.huh.harvard.edu/databases/specimen_search.php?mode=details&amp;id=13449" xlink:type="simple">GH-97337</ext-link>! <ext-link xmlns:xlink="http://www.w3.org/1999/xlink" ext-link-type="uri" xlink:href="http://collections.mnh.si.edu/search/botany/search.php?action=10&amp;height=4996&amp;width=3748&amp;irn=10056496" xlink:type="simple">US-655778</ext-link>!); elev. 300–400 m (Nov 21, 1905): <underline>W.H. Harris 9073<sup>a</sup></underline> (♀ fl) (syntype: <ext-link xmlns:xlink="http://www.w3.org/1999/xlink" ext-link-type="uri" xlink:href="http://plants.jstor.org/stable/10.5555/al.ap.specimen.bm000953141" xlink:type="simple">BM-953141</ext-link>!).</comment></tp:nomenclature-citation></tp:nomenclature-citation-list></tp:nomenclature><tp:treatment-sec sec-type="Description"><title>Description</title><p>Shrubs up to 2.5 m tall or small trees up to 8.0 m tall, galls absent; indument variously sericeous through glabrescent, trichomes simple; bark grey light through grey dark or brown, superficial grooves present; thorns 0.7–1.0 cm long, slender, acute, simple or rarely branched, scattered, alternate, axillary or rarely terminal, glabrous. Leaves fasciculate, rarely opposite or alternate; petiole 0.3–0.8 cm long, slender, hirsute or sometimes glabrescent; blade 1.5–3.5(–6.6) cm long, 0.5–3.0(–3.5) cm wide, obovate to widely obovate, occasionally orbicular, membranaceous, primary veins prominent, hirsute, secondary veins 4–11, tertiary veins reticulate; base cuneate or rounded; apex rounded, obcordate, sometimes retuse, rarely cleft; adaxial surface brightly glabrescent, with very rare cystoliths-like structures in epidermal cells, ciliate at tips, trichomes emerging from a swelled cystolith cell giving the impression of undulate leaf margin, abaxial surface brightly rugose, with scattered trichomes. Inflorescence axillary or terminal, branches slender, hirsute to glabrescent, pedicel 0.30–0.35 cm long. Calyx 0.35–0.40 cm long, 0.30-0.45 cm wide, coriaceous, hirsute outside, glabrous inside with scattered trichomes at distal blade, lobes 0.30–0.35 cm long, 0.28–0.40 cm wide, divided from the base, obovate, apex rounded. Corolla 0.40–0.55 cm long, membranaceous, glabrous on both surfaces, tube 0.25–0.30 cm long, funnel-shaped, lobes 0.25–0.35 cm long, obovate, slightly cilliate distally. Male flower unknown; anthers of female flower 0.07–0.08 cm long, oblong, filaments 0.03–0.04 cm long, adnate to the corolla tube for further 0.03–0.04 cm, pollen absent. Ovary of female flower globose, 0.25–0.30 cm long, style divided right from the base, branches 0.18–0.25 cm long, stigma cotyliform. Fruit 0.50–0.60 cm tall, 0.50–0.60 cm wide, globose; pyrene 0.45–0.50 cm tall, 0.25–0.30 cm wide, 0.10–0.13 cm deep, abaxial surface cutate.</p></tp:treatment-sec><tp:treatment-sec sec-type="Distribution"><title>Distribution</title><p>Jamaica, and presumably (with very few collections: <underline>Ekman 4145</underline>: K!, <underline>Leonard &amp; Leonard</underline>: 11714 US!) also Haiti (Tortue Island) and Dominican Republic (La Vega province with a single collection: <underline>Zanoni 15680</underline>: MO!), on limestone soils at sea coast, in wooded and rocky hills (symbol "◊" in Fig. <xref ref-type="fig" rid="F2214871">3</xref>), at altitudes between 0–600 m.</p></tp:treatment-sec><tp:treatment-sec sec-type="Ecology"><title>Ecology</title><p>Flowering Mar, Jul, Sep, Nov; fruiting Mar, Jul.</p></tp:treatment-sec><tp:treatment-sec sec-type="Taxon discussion"><title>Taxon discussion</title><p>Across Caribbean islands, <italic><tp:taxon-name><tp:taxon-name-part taxon-name-part-type="genus">R.</tp:taxon-name-part> <tp:taxon-name-part taxon-name-part-type="species">cuneata</tp:taxon-name-part></tp:taxon-name></italic> exhibits amongst the largest leaves that have almost comparable size to those of the mainland species <italic><tp:taxon-name><tp:taxon-name-part taxon-name-part-type="genus">R.</tp:taxon-name-part> <tp:taxon-name-part taxon-name-part-type="species">lundellii</tp:taxon-name-part></tp:taxon-name></italic> and <italic><tp:taxon-name><tp:taxon-name-part taxon-name-part-type="genus">R.</tp:taxon-name-part> <tp:taxon-name-part taxon-name-part-type="species">spinosa</tp:taxon-name-part></tp:taxon-name></italic>. The species is most abundant in Jamaica, from where it was also discovered in the late 18<sup>th</sup> century. Three collections outside Jamaica (one from Dominican Republic and two from Haiti) are morphologically similar to <italic><tp:taxon-name><tp:taxon-name-part taxon-name-part-type="genus">R.</tp:taxon-name-part> <tp:taxon-name-part taxon-name-part-type="species">cuneata</tp:taxon-name-part></tp:taxon-name></italic>, but all attempts failed to verify the determination by DNA sequence data (<xref ref-type="bibr" rid="B2182941">Irimia et al. 2015</xref>).</p><p>Olof P. Swartz’ names were not properly typified before the present revision (<xref ref-type="bibr" rid="B3190577">Johnston 1949</xref>: 128 indicated that the type originates from Jamaica). There are multiple of his gatherings present in different herbaria, but only UPS holds specimens assigned to both names <italic><tp:taxon-name><tp:taxon-name-part taxon-name-part-type="genus">R.</tp:taxon-name-part> <tp:taxon-name-part taxon-name-part-type="species">cuneata</tp:taxon-name-part></tp:taxon-name></italic> and <italic><tp:taxon-name><tp:taxon-name-part taxon-name-part-type="genus">R.</tp:taxon-name-part> <tp:taxon-name-part taxon-name-part-type="species">ovata</tp:taxon-name-part></tp:taxon-name></italic> (and O.P. Swartz was active in Uppsala). We designate explicitely such as type material here, because it is most likely that O.P. Swartz saw it and used it for his descriptions. Whether more material of <italic><tp:taxon-name><tp:taxon-name-part taxon-name-part-type="genus">R.</tp:taxon-name-part> <tp:taxon-name-part taxon-name-part-type="species">cuneata</tp:taxon-name-part></tp:taxon-name></italic> (<ext-link xmlns:xlink="http://www.w3.org/1999/xlink" ext-link-type="uri" xlink:href="http://andor.nrm.se/kryptos/fbo/kryptobase/large/S-R-005001/S-R-5496.jpg" xlink:type="simple">S-R-5496</ext-link>!) and <italic><tp:taxon-name><tp:taxon-name-part taxon-name-part-type="genus">R.</tp:taxon-name-part> <tp:taxon-name-part taxon-name-part-type="species">ovata</tp:taxon-name-part></tp:taxon-name></italic> (<ext-link xmlns:xlink="http://www.w3.org/1999/xlink" ext-link-type="uri" xlink:href="http://plants.jstor.org/stable/10.5555/al.ap.specimen.b%20-w%2005461%20-01%200" xlink:type="simple">B-W5461</ext-link>! <ext-link xmlns:xlink="http://www.w3.org/1999/xlink" ext-link-type="uri" xlink:href="http://plants.jstor.org/stable/10.5555/al.ap.specimen.c10008769" xlink:type="simple">C1-8769</ext-link>! <ext-link xmlns:xlink="http://www.w3.org/1999/xlink" ext-link-type="uri" xlink:href="http://plants.jstor.org/stable/10.5555/al.ap.specimen.linn-hs471-2" xlink:type="simple">LINN-HS471-2</ext-link>! <ext-link xmlns:xlink="http://www.w3.org/1999/xlink" ext-link-type="uri" xlink:href="http://plants.jstor.org/stable/10.5555/al.ap.specimen.m0198671" xlink:type="simple">M-196671</ext-link>! <ext-link xmlns:xlink="http://www.w3.org/1999/xlink" ext-link-type="uri" xlink:href="http://plants.jstor.org/stable/10.5555/al.ap.specimen.sbt12927" xlink:type="simple">SBT12927</ext-link>!) can be considered original material remains conjecture. <xref ref-type="bibr" rid="B2182981">Lefor (1968)</xref> considered the Willdenow specimen as holotype of <italic><tp:taxon-name><tp:taxon-name-part taxon-name-part-type="genus">R.</tp:taxon-name-part> <tp:taxon-name-part taxon-name-part-type="species">ovata</tp:taxon-name-part></tp:taxon-name></italic>, but his rationale is elusive (and has no taxonomic relevance as his thesis is not effectively published: ICN Art. 30.8.). <xref ref-type="bibr" rid="B2183222">Swartz (1788)</xref> and <xref ref-type="bibr" rid="B2215654">Swartz (1797)</xref> distinguished his two Jamaican species based on differing leaf shapes (i.e., cuneate <italic>versus</italic> ovate), but we consider that they are in the morphological range of a single species.</p></tp:treatment-sec><tp:treatment-sec sec-type="Notes"><title>Notes</title><p><underline>Representative specimens examined</underline>. — JAMAICA. <bold>Cockpit</bold>: NE of Dolphin Head, <named-content xmlns:xlink="http://www.w3.org/1999/xlink" content-type="dwc:verbatimCoordinates" xlink:type="simple">18°23’N, 78°10’W</named-content> (retroactively inferred), 20 Mar 1908 (♀ fl, fr), <underline>Harris 10302</underline> (F! GH! K! P! US!); <bold>St. Elizabeth</bold>: Kaiser Bauxite area S of Gutters, near pit 101, <named-content xmlns:xlink="http://www.w3.org/1999/xlink" content-type="dwc:verbatimCoordinates" xlink:type="simple">18°05’N, 77°36’W</named-content> [retroactively inferred], 5 Jul 1955 (♂ fl), <underline>Howard &amp; Proctor 14443</underline> (A!); <bold>Near Troy</bold>: <named-content xmlns:xlink="http://www.w3.org/1999/xlink" content-type="dwc:verbatimCoordinates" xlink:type="simple">18°14’N, 77°37’W</named-content> [retroactively inferred], Sep 1906 (♀ fl), <underline>Britton 593</underline> (F!); <bold>Negril</bold>: near the Lighthouse, sea coast, in rocky woods, <named-content xmlns:xlink="http://www.w3.org/1999/xlink" content-type="dwc:verbatimCoordinates" xlink:type="simple">18°16’N, 78°21’W</named-content> [retroactively inferred], 10 Mar 1908 (♀ fl, fr), <underline>Harris 10232</underline> (BM! F! GH! K! P! US!). — DOMINICAN REPUBLIC. <bold>Santo Domingo</bold>: La Vega, SE of Bonao, Flacombridge Domincana mine operation near Loma La Peguera: Arroyo Hato Viejo bw Loma Larga and Loma Fraser, 29 Jul 1981 (fr), <underline>Zanoni 15680</underline> (MO!). — HAITI. <bold>Tortue Island</bold>: Pte Questin, Pte Petit Bois, <named-content xmlns:xlink="http://www.w3.org/1999/xlink" content-type="dwc:verbatimCoordinates" xlink:type="simple">20°25’N, 72°46’W</named-content> [retroactively inferred], 28 May 1925 (sterile), <underline>Ekman 4145</underline> (K!); N slope, NW of La Vallée, <named-content xmlns:xlink="http://www.w3.org/1999/xlink" content-type="dwc:verbatimCoordinates" xlink:type="simple">20°34’N, 72°56’W</named-content> [retroactively inferred], 6 Jan 1929 (sterile), <underline>Leonard &amp; Leonard 11714</underline> (US!).</p><sec sec-type="Common names"><title>Common names</title><p>"green ebony" and "bois vert" in Jamaica.</p></sec></tp:treatment-sec><tp:treatment-sec><!--Section generated to contain objects referenced in tp:taxon-treatment.--><fig id="F2214871" position="float" orientation="portrait"><label>Figure 3.</label><caption><p><bold>Circumcaribbean distribution of <italic><tp:taxon-name><tp:taxon-name-part taxon-name-part-type="genus">Rochefortia</tp:taxon-name-part></tp:taxon-name></italic></bold>. Note that many species of <italic><tp:taxon-name><tp:taxon-name-part taxon-name-part-type="genus">Rochefortia</tp:taxon-name-part></tp:taxon-name></italic> are delimited geographically and that <italic><tp:taxon-name><tp:taxon-name-part taxon-name-part-type="genus">R.</tp:taxon-name-part> <tp:taxon-name-part taxon-name-part-type="species">acanthophora</tp:taxon-name-part></tp:taxon-name></italic>, for example, has a more restricted range on the Greater Antilles (i.e., is absent from Cuba and Jamaica) than previously considered.</p></caption><graphic xmlns:xlink="http://www.w3.org/1999/xlink" xlink:href="biodiversity_data_journal-4-e7720-g003.png" position="float" id="oo_87734.png" orientation="portrait" xlink:type="simple"/></fig></tp:treatment-sec><ref-list><ref id="B2182941"><element-citation xmlns:xlink="http://www.w3.org/1999/xlink" publication-type="article" xlink:type="simple"><person-group person-group-type="author"><name name-style="western"><surname>Irimia</surname><given-names>Ramona Elena</given-names></name><name name-style="western"><surname>Pérez-Escobar</surname><given-names>Oscar Alejandro</given-names></name><name name-style="western"><surname>Gottschling</surname><given-names>Marc</given-names></name></person-group><year>2015</year><article-title>Strong biogeographic signal in the phylogenetic relationships of <italic><tp:taxon-name><tp:taxon-name-part taxon-name-part-type="genus">Rochefortia</tp:taxon-name-part></tp:taxon-name></italic> Sw. (<tp:taxon-name><tp:taxon-name-part taxon-name-part-type="family">Ehretiaceae</tp:taxon-name-part></tp:taxon-name>, <tp:taxon-name><tp:taxon-name-part taxon-name-part-type="order">Boraginales</tp:taxon-name-part></tp:taxon-name>)</article-title><source>Plant Systematics and Evolution</source><volume>301</volume><fpage>1509</fpage><lpage>1516</lpage><pub-id pub-id-type="doi">10.1007/s00606-014-1162-1</pub-id></element-citation></ref><ref id="B3190577"><element-citation xmlns:xlink="http://www.w3.org/1999/xlink" publication-type="article" xlink:type="simple"><person-group person-group-type="author"><name name-style="western"><surname>Johnston</surname><given-names>I. M.</given-names></name></person-group><year>1949</year><article-title>Studies in the <tp:taxon-name><tp:taxon-name-part taxon-name-part-type="family">Boraginaceae</tp:taxon-name-part></tp:taxon-name>, XVIII. <tp:taxon-name><tp:taxon-name-part taxon-name-part-type="family">Boraginaceae</tp:taxon-name-part></tp:taxon-name> of the southern West Indies</article-title><source>Journal of the Arnold Arboretum</source><volume>30</volume><fpage>111</fpage><lpage>138</lpage><pub-id pub-id-type="doi">10.5962/bhl.part.18048</pub-id></element-citation></ref><ref id="B2182981"><element-citation xmlns:xlink="http://www.w3.org/1999/xlink" publication-type="thesis" xlink:type="simple"><person-group person-group-type="author"><name name-style="western"><surname>Lefor</surname><given-names>M. W.</given-names></name></person-group><year>1968</year><source>A revision of the genus <italic><tp:taxon-name><tp:taxon-name-part taxon-name-part-type="genus">Rochefortia</tp:taxon-name-part></tp:taxon-name></italic> Sw. (<tp:taxon-name><tp:taxon-name-part taxon-name-part-type="family">Boraginaceae</tp:taxon-name-part></tp:taxon-name>)</source><publisher-name>Univ. of Connecticut, Mansfield</publisher-name><size units="page">62</size></element-citation></ref><ref id="B2183222"><element-citation xmlns:xlink="http://www.w3.org/1999/xlink" publication-type="book" xlink:type="simple"><person-group person-group-type="author"><name name-style="western"><surname>Swartz</surname><given-names>Olof</given-names></name></person-group><year>1788</year><source>Nova genera &amp; species plantarum seu Prodromus descriptionum vegetabilium maximam partem incognitorum quac sub itinere in Indiam occidentalem annis 1783-87</source><publisher-name>Swederij</publisher-name><publisher-loc>Stockholm</publisher-loc><size units="page">152</size><pub-id pub-id-type="doi">10.5962/bhl.title.4400</pub-id></element-citation></ref><ref id="B2215654"><element-citation xmlns:xlink="http://www.w3.org/1999/xlink" publication-type="book" xlink:type="simple"><person-group person-group-type="author"><name name-style="western"><surname>Swartz</surname><given-names>Olof</given-names></name></person-group><year>1797</year><source>Flora Indiae Occidentalis aucta atque illustrata; sive, Descriptiones plantarum in prodromo recensitarum.</source><publisher-name>Erlangae, Germany</publisher-name><size units="page">640</size><pub-id pub-id-type="doi">10.5962/bhl.title.6152</pub-id></element-citation></ref></ref-list></tp:taxon-treatment>
