# Supplementary material for: Taxonomic revision of Rochefortia Sw. (Ehretiaceae, Boraginales)
Source: Biodivers Data J. 2016 Jun 8;(4):e7720. doi: 10.3897/BDJ.4.e7720 (PMC4910500; doi:10.3897/BDJ.4.e7720)
Supplement: XML Treatment for Rochefortia lundellii [file BDJ.4.e7720-treatment7.xml]

<!DOCTYPE tp:taxon-treatment
  PUBLIC "-//TaxonX//DTD Taxonomic Treatment Publishing DTD v0 20100105//EN" "tax-treatment-NSO.dtd">
<tp:taxon-treatment xmlns:tp="http://www.plazi.org/taxpub"><tp:treatment-meta><mixed-citation publication-type="journal"><person-group><name><surname>Irimia</surname><given-names>Ramona-Elena</given-names></name><name><surname>Gottschling</surname><given-names>Marc</given-names></name></person-group><article-title>Taxonomic revision of <italic><tp:taxon-name><tp:taxon-name-part taxon-name-part-type="genus">Rochefortia</tp:taxon-name-part></tp:taxon-name></italic> Sw. (<tp:taxon-name><tp:taxon-name-part taxon-name-part-type="family">Ehretiaceae</tp:taxon-name-part></tp:taxon-name>, <tp:taxon-name><tp:taxon-name-part taxon-name-part-type="order">Boraginales</tp:taxon-name-part></tp:taxon-name>)</article-title><source>Biodivers Data J</source><day>08</day><month>6</month><year>2016</year><volume>2016</volume><issue>4</issue><pub-id pub-id-type="doi">10.3897/BDJ.4.e7720</pub-id></mixed-citation></tp:treatment-meta><tp:nomenclature><tp:taxon-name><tp:taxon-name-part taxon-name-part-type="genus">Rochefortia</tp:taxon-name-part> <tp:taxon-name-part taxon-name-part-type="species">lundellii</tp:taxon-name-part></tp:taxon-name><tp:taxon-authority>Camp</tp:taxon-authority><tp:nomenclature-citation-list><tp:nomenclature-citation><tp:taxon-name><tp:taxon-name-part taxon-name-part-type="genus">Rochefortia</tp:taxon-name-part> <tp:taxon-name-part taxon-name-part-type="species">lundellii</tp:taxon-name-part></tp:taxon-name><comment><bold><italic><tp:taxon-name><tp:taxon-name-part taxon-name-part-type="genus">Rochefortia</tp:taxon-name-part> <tp:taxon-name-part taxon-name-part-type="species">lundellii</tp:taxon-name-part></tp:taxon-name></italic></bold> Camp in Lundell, <ext-link xmlns:xlink="http://www.w3.org/1999/xlink" ext-link-type="uri" xlink:href="http://www.biodiversitylibrary.org/item/46239#page/51/mode/1up" xlink:type="simple">Contr. Univ. Michigan Herb. 7: 47–48. 1942</ext-link>.—TYPE: Belize. El Cayo: road between Arenal and Valentin (Jun, 1936): <underline>C.L. Lundell 6167</underline> (♀ fl, fr) (holotype: <ext-link xmlns:xlink="http://www.w3.org/1999/xlink" ext-link-type="uri" xlink:href="http://sweetgum.nybg.org/vh/specimen.php?irn=231184" xlink:type="simple">NY-335693</ext-link>! isotypes: <ext-link xmlns:xlink="http://www.w3.org/1999/xlink" ext-link-type="uri" xlink:href="http://kiki.huh.harvard.edu/databases/specimen_search.php?mode=details&amp;id=47205" xlink:type="simple">GH-97203</ext-link>! <ext-link xmlns:xlink="http://www.w3.org/1999/xlink" ext-link-type="uri" xlink:href="http://kiki.huh.harvard.edu/databases/specimen_search.php?mode=details&amp;id=23725" xlink:type="simple">GH-97336</ext-link>! <ext-link xmlns:xlink="http://www.w3.org/1999/xlink" ext-link-type="uri" xlink:href="http://plants.jstor.org/stable/10.5555/al.ap.specimen.ll00372669" xlink:type="simple">LL-372669</ext-link>! <ext-link xmlns:xlink="http://www.w3.org/1999/xlink" ext-link-type="uri" xlink:href="http://plants.jstor.org/stable/10.5555/al.ap.specimen.ll00372670" xlink:type="simple">LL-372670</ext-link>! <ext-link xmlns:xlink="http://www.w3.org/1999/xlink" ext-link-type="uri" xlink:href="http://quod.lib.umich.edu/h/herb2ic/x-mich1111531/MICH1111531.TIF?from=index;lasttype=boolean;lastview=thumbnail;resnum=1;size=20;start=1;subview=detail;view=entry;rgn1=ic_all;q1=rochefortia" xlink:type="simple">MICH-1111531</ext-link>! MO-152639! <ext-link xmlns:xlink="http://www.w3.org/1999/xlink" ext-link-type="uri" xlink:href="http://andor.nrm.se/kryptos/fbo/kryptobase/large/S04-002001/S04-2384.jpg" xlink:type="simple">S-04-2384</ext-link>! <ext-link xmlns:xlink="http://www.w3.org/1999/xlink" ext-link-type="uri" xlink:href="http://collections.mnh.si.edu/search/botany/search.php?action=10&amp;height=5024&amp;width=3808&amp;irn=10095491" xlink:type="simple">US-1688323</ext-link>!).</comment></tp:nomenclature-citation></tp:nomenclature-citation-list></tp:nomenclature><tp:treatment-sec sec-type="Description"><title>Description</title><p>Lianas or shrubs up to 4.5 m tall or trees up to 10.0 m tall, branches arching, galls absent; indument almost glabrescent at maturity, hirsute when young, trichomes simple; bark whitish grey, grey brown or brown dark, with superficial crevices; thorns 0.6–1.5 cm long, robust, acute and slightly curved at tips, simple, scattered (also on older branches), alternate, axillary, hirsute. Leaves fasciculate; petiole 0.3–2.3 cm long, glabrescent; blade (2.0–)5.0–10.5(–13.0) cm long, 1.5–4.5(–6.0) cm wide, obovate, rarely elliptic, coriaceous, primary and secondary veins prominent, secondary veins 6–9, tertiary veins arching; base cuneate; apex acute, retuse, obcordate, sometimes round or cuspidate; adaxial surface bright, with cystolit-like structures in epidermal cells, glabrous, sometimes with scattered, bent trichomes, abaxial surface shiny, papillate, glabrous, sometime barbellate or rarely with trichomes apically. Inflorescence axillary and terminal, branching sympodial, branches slender, hirsute to glabrous, pedicel 0.20–0.50 cm long. Calyx 0.40–0.45 cm long, 0.45–0.49 cm wide, coriaceous, hirsute outside, glabrous inside, lobes 5 or occasionally 4, 0.35–0.40 cm long, 0.35–0.43 cm wide, very widely ovate, apex obtuse, margin strigose. Corolla 0.35–0.60 cm long, yellow, white, dull white or sometimes greenish (<underline>Martínez Salas &amp; Álvarez M. 30817</underline>: MO!), fragrant or odourless, membranaceous, glabrous on both surfaces, tube 0.10–0.20 cm long, funnel-shaped, lobes 0.30–0.40 cm long, widely ovate, slightly ciliate at tips. Anthers of male flower 0.25–0.38 cm long, filaments 0.10–0.20 cm long, adnate to the corolla tube for further 0.05–0.06 cm, pollen present (SEM); anthers of female flower 0.12–0.19 cm, filaments 0.08–0.10 cm long, adnate to the corolla tube for further 0.04–0.05 cm, pollen absent. Ovary of male flower subglobose, 0.10–0.12 cm long, stylodia 2, 0.05–0.08 cm long, distally strigose, ovules absent; ovary of female flower globose, 0.20–0.25 cm long, style 0.30–0.45 cm long, united in the proximal part for 0.04–0.12 cm, branches 2, 0.20–0.30 cm long, slightly unequal, glabrous, stigmas 2, cotyliform. Fruit 0.50–1.00 cm tall, 0.40–0.90 cm wide, globose, brightly or blackish red at maturity, later becoming orange, widely ovoid or globose; style accrescent; pyrene 0.60–0.80 cm tall, 0.47–0.50 cm wide, 0.30–0.40 cm deep, abaxial surface reticulate, with 2–3 distinct longitudinal ridges.</p></tp:treatment-sec><tp:treatment-sec sec-type="Distribution"><title>Distribution</title><p>Abundant in Mexico, but also present in adjacent and other countries in Central America (Belize, Costa Rica, Guatemala, Nicaragua), as well as western Cuba (symbol "⬡" in Fig. <xref ref-type="fig" rid="F2214871">3</xref>), in perennial and deciduous forests on acidic and calcareous soils from low altitudes up to 1400 m. Borhidi (1991) considers the species (as <italic><tp:taxon-name><tp:taxon-name-part taxon-name-part-type="genus">R.</tp:taxon-name-part> <tp:taxon-name-part taxon-name-part-type="species">spinosa</tp:taxon-name-part></tp:taxon-name></italic>) characteristic for the <italic><tp:taxon-name><tp:taxon-name-part taxon-name-part-type="genus">Bombacopsi</tp:taxon-name-part> <tp:taxon-name-part taxon-name-part-type="species">cubensi</tp:taxon-name-part></tp:taxon-name></italic>–<italic><tp:taxon-name><tp:taxon-name-part taxon-name-part-type="genus">Thrinacetalia</tp:taxon-name-part> <tp:taxon-name-part taxon-name-part-type="species">morrisii</tp:taxon-name-part></tp:taxon-name></italic> plant community at the order level occurring in western Cuba.</p></tp:treatment-sec><tp:treatment-sec sec-type="Ecology"><title>Ecology</title><p>Flowering Jan, Apr–Aug; fruiting Feb–Mar, May–Dec.</p></tp:treatment-sec><tp:treatment-sec sec-type="Taxon discussion"><title>Taxon discussion</title><p>The species has a lianescent habit, which is unusual for <italic><tp:taxon-name><tp:taxon-name-part taxon-name-part-type="genus">Rochefortia</tp:taxon-name-part></tp:taxon-name></italic> and for <tp:taxon-name><tp:taxon-name-part taxon-name-part-type="family">Ehretiaceae</tp:taxon-name-part></tp:taxon-name> as well, and larger stems may bear truly thick and extensive thorns. However, herbarium specimens of <italic><tp:taxon-name><tp:taxon-name-part taxon-name-part-type="genus">R.</tp:taxon-name-part> <tp:taxon-name-part taxon-name-part-type="species">lundellii</tp:taxon-name-part></tp:taxon-name></italic> are morphologically difficult to distinguish from South American <italic><tp:taxon-name><tp:taxon-name-part taxon-name-part-type="genus">R.</tp:taxon-name-part> <tp:taxon-name-part taxon-name-part-type="species">spinosa</tp:taxon-name-part></tp:taxon-name></italic> when growth form is not recorded on the label. Consequently, determination has been more or less arbitrary across both species in the past. Molecular data confirm the distinctiveness between both species (<xref ref-type="bibr" rid="B2182941">Irimia et al. 2015</xref>), but acquisition of sequence data for morphological somewhat divergent (e.g., Costa Rican) population remains a future research task.</p><p><italic><tp:taxon-name><tp:taxon-name-part taxon-name-part-type="genus">Rochefortia</tp:taxon-name-part> <tp:taxon-name-part taxon-name-part-type="species">lundellii</tp:taxon-name-part></tp:taxon-name></italic> is a variable species across its different geographical occurrences, particularly regarding size of leaves and thorns, shape of leaf blades and the apex, but also fruit diameter. Specifically, the Mexican population exhibits the largest mature leaves 6.4–11.0(–13.0) cm long, followed shortly by the Costa Rican population 6.2–10.0(–12.5) cm and the Cuban population 4.8–9.0(–11.0) cm. Other slight differences are observed in thorn size, ranging from 0.7–1.5 cm long in Mexican plants over 0.5–1.0 cm long in Costa Rican plants to 0.3–0.7 cm long in Cuban plants. Some Costa Rican specimens consistently have robust thorns that are slightly curved at tips (the trait is shared with some individuals from Mexico, but also from Venezuela assigned to <italic><tp:taxon-name><tp:taxon-name-part taxon-name-part-type="genus">R.</tp:taxon-name-part> <tp:taxon-name-part taxon-name-part-type="species">spinosa</tp:taxon-name-part></tp:taxon-name></italic>). Leaf apex is usually rounded or emarginated in <italic><tp:taxon-name><tp:taxon-name-part taxon-name-part-type="genus">R.</tp:taxon-name-part> <tp:taxon-name-part taxon-name-part-type="species">lundellii</tp:taxon-name-part></tp:taxon-name></italic>, but some specimens from Costa Rica and Mexico display a cuspidate apex. Fruit diameter ranges within the general <italic><tp:taxon-name><tp:taxon-name-part taxon-name-part-type="genus">Rochefortia</tp:taxon-name-part></tp:taxon-name></italic> average values except for Costa Rican specimens having the biggest fruits (1.00–1.20 cm diameter) of all species.</p><p>Still in the 60ies of the past century, <xref ref-type="bibr" rid="B2182981">Lefor (1968)</xref> considered <italic><tp:taxon-name><tp:taxon-name-part taxon-name-part-type="genus">R.</tp:taxon-name-part> <tp:taxon-name-part taxon-name-part-type="species">lundellii</tp:taxon-name-part></tp:taxon-name></italic> a rarely collected species with a very restricted geographic range. The species name was even ignored by <xref ref-type="bibr" rid="B2182990">Sauget y Barbis [Léon] and Liogier de Sereys Allut [Alain] (1957)</xref> and <xref ref-type="bibr" rid="B2182971">Klotz (1982)</xref>, and they filed Cuban specimens under <italic><tp:taxon-name><tp:taxon-name-part taxon-name-part-type="genus">R.</tp:taxon-name-part> <tp:taxon-name-part taxon-name-part-type="species">spinosa</tp:taxon-name-part></tp:taxon-name></italic> with reference to South America. It is impressive to see how collection efforts by herbaria such as MEXU and MO have the potential to completely revise our view on plant species and their distributions. Today, <italic><tp:taxon-name><tp:taxon-name-part taxon-name-part-type="genus">R.</tp:taxon-name-part> <tp:taxon-name-part taxon-name-part-type="species">lundellii</tp:taxon-name-part></tp:taxon-name></italic> is one of the best known species of <italic><tp:taxon-name><tp:taxon-name-part taxon-name-part-type="genus">Rochefortia</tp:taxon-name-part></tp:taxon-name></italic> and well documented over a wide geographic range in multiple herbaria.</p></tp:treatment-sec><tp:treatment-sec sec-type="Notes"><title>Notes</title><p><underline>Representative specimens examined</underline>: — CUBA. <bold>Pinar del Río</bold>: Peninsula de Guanahacabibes, bw Piñatas and <tp:taxon-name>Yagales</tp:taxon-name>, <named-content xmlns:xlink="http://www.w3.org/1999/xlink" content-type="dwc:verbatimCoordinates" xlink:type="simple">21°53’N, 84°22’W</named-content> [retroactively inferred], 18 Mar 1924 (fr), <underline>Ekman 18784</underline> (G! K! US!). — COSTA RICA. <bold>Guanacaste</bold>: Parque Nacional Guanacaste Estación Maritza, <named-content xmlns:xlink="http://www.w3.org/1999/xlink" content-type="dwc:verbatimCoordinates" xlink:type="simple">10°57’N, 85°29’W</named-content> [herbarium label], 1 Jul 1989 (fr), <underline>INBiol 107</underline> (MO!); Liberia, P.N. Rincón de la Vieja, Cordillera de Guanacaste, Estación Las Pailas, <named-content xmlns:xlink="http://www.w3.org/1999/xlink" content-type="dwc:verbatimCoordinates" xlink:type="simple">10°45’N, 85°20’W</named-content> [herbarium label], 4 Nov 1993 (fr), <underline>Espinoza 629</underline> (B! MO!); Tilarán, P.N. Volcán Tenorio, Cuenca del San Carlos, Sector Rancho Capú, elev 700 m, <named-content xmlns:xlink="http://www.w3.org/1999/xlink" content-type="dwc:verbatimCoordinates" xlink:type="simple">10°34’N, 85°34’W</named-content> [retroactively inferred], 11 Apr 2000 (♀ fl), <underline>Chaves 404</underline> (G! MO!). — GUATEMALA. <bold>Petén</bold>: Parque Nacional de Tikal, near El Remate, km 58, lado saliente, 17°10'N 89°38'W [herbarium label], 28 Aug 1970 (fr), <underline>Ortíz 1251</underline> (F! MO! NY! US!); Flores, Dos Lagunas, Ixcan río, on Aguas Turbios road, 7 km E, <named-content xmlns:xlink="http://www.w3.org/1999/xlink" content-type="dwc:verbatimCoordinates" xlink:type="simple">17°44’N, 89°18’W</named-content> [retroactively inferred], 10 May 1969 (♂ fl), <underline>Contreras 8514</underline> (MO! MO!). — MEXICO. <bold>Campeche</bold>: Calakmul, km 1 entrada a la reserva, 24 May 2001 (fr), <underline>Pena-Chocarro et al. 1133</underline> (BM!); Calakmul, 8 km N of Calakmul, <named-content xmlns:xlink="http://www.w3.org/1999/xlink" content-type="dwc:verbatimCoordinates" xlink:type="simple">18°08’N, 89°47’W</named-content> [herbarium label], 13 Jul 1997 (fr), <underline>Martínez Salas et al. 27703</underline> (MO!); <bold>Chiapas</bold>: Terán, km 6 carretera Tuxtla Gutiérrez-Chicoasén, elev 640 m, <named-content xmlns:xlink="http://www.w3.org/1999/xlink" content-type="dwc:verbatimCoordinates" xlink:type="simple">16°43’N, 93°03’W</named-content> [herbarium label], 13 Aug 1985 (fr), <underline>Palacios 2630</underline> (MO!); Berriozábal, <named-content xmlns:xlink="http://www.w3.org/1999/xlink" content-type="dwc:verbatimCoordinates" xlink:type="simple">16°48’N, 93°15’W</named-content> [retroactively inferred], 24 Sep 1950 (fr), <underline>Miranda 6669</underline> (US!); <bold>Hidalgo</bold>: Zimapán, La Majada, 20-25 km NE of Zimapan, <named-content xmlns:xlink="http://www.w3.org/1999/xlink" content-type="dwc:verbatimCoordinates" xlink:type="simple">20°50’N, 99°29’W</named-content> [retroactively inferred], Sep 1981 (sterile), <underline>Hernández Magaña &amp; Hernández M. 6535</underline> (MO!); <bold>Quintana Roo</bold>: Othón P. Blanco, 8 km NE of Estero Franco, on road bw Chetumal and La Union, <named-content xmlns:xlink="http://www.w3.org/1999/xlink" content-type="dwc:verbatimCoordinates" xlink:type="simple">17°58’N, 88°51’W</named-content> [herbarium label], 4 Jul 1984 (fr), <underline>Cabrera Cano &amp; Cabrera 6650</underline> (MO!); Camino ejido caobitas hacia el campamento X-la' Ha', 18°15'N, 88°00'W [herbarium label], 17 May 1984 (♂ fl), <underline>Ucán Ek et al. 3384</underline> (F!); <bold>Nayarit</bold>: San Blas, Islas Marias, parte E de la Isla María Magdalena, caminano hacia el S por la costa, <named-content xmlns:xlink="http://www.w3.org/1999/xlink" content-type="dwc:verbatimCoordinates" xlink:type="simple">21°26’N, 106°22’W</named-content> [herbarium label], 25 Nov 1986 (fr), <underline>Chiang Cabrera &amp; Flores Franco 1047</underline> (MO!); <bold>Veracruz</bold>: Apazapan, along road from Baños de Carrizal to Emiliano Zapata, 2–6 km SE of Emiliano Zapata, elev 250–400 m, <named-content xmlns:xlink="http://www.w3.org/1999/xlink" content-type="dwc:verbatimCoordinates" xlink:type="simple">19°20’N, 96°38’W</named-content> [herbarium label], 27 Jun 1980 (♀ fl), <underline>Hansen &amp; Nee 7487</underline> (F), 27 Jun 1980 (♂ fl), <underline>Hansen &amp; Nee 7488</underline> (F! MO!); Catemaco, vicinity of Hotel Playa Escondida, 10 km N of Sontecomapan, elev 50–100 m, <named-content xmlns:xlink="http://www.w3.org/1999/xlink" content-type="dwc:verbatimCoordinates" xlink:type="simple">18°35’N, 95°03’W</named-content> [herbarium label], 30 Jun 1982 (♀ fl, fr), <underline>Nee 22548b</underline> (F! G! MO! P! US!); San Andrés Tuxtla, Río Máquina, 200 m from Montepio, <named-content xmlns:xlink="http://www.w3.org/1999/xlink" content-type="dwc:verbatimCoordinates" xlink:type="simple">18°38’N, 95°61’W</named-content> [retroactively inferred], 24 Jul 1984 (fr), <underline>Cedillo Trigos 2783</underline> (MEXU, MO!), Minatitlán, 2 km N of Uxpanapa (Pob.12) near Pob. 13; 17°14'N, 94°13'W [herbarium label], 18 Oct 1983 (fr), <underline>Wendt et al. 4207</underline> (MO!), Hidalgotitlan, Río Solosúchil, bw Cedillo and Escudra, elev 150 m, <named-content xmlns:xlink="http://www.w3.org/1999/xlink" content-type="dwc:verbatimCoordinates" xlink:type="simple">17°16’N, 94°37’W</named-content> [herbarium label], 8 Nov 1974 (fr), <underline>Vázquez Torres 1318</underline> (F!). — NICARAGUA. <bold>El Castillo</bold>: Río El Manú, 200 m N, 11°07’N, 84°21'W [herbarium label], 1 Jun 2005 (fl), <underline>Guido 4527</underline> (HULE! MO!).</p><sec sec-type="Common names"><title>Common names</title><p>“palo dulce” in Mexico and “carey de costa” in Cuba.</p></sec></tp:treatment-sec><tp:treatment-sec><!--Section generated to contain objects referenced in tp:taxon-treatment.--><fig id="F2214871" position="float" orientation="portrait"><label>Figure 3.</label><caption><p><bold>Circumcaribbean distribution of <italic><tp:taxon-name><tp:taxon-name-part taxon-name-part-type="genus">Rochefortia</tp:taxon-name-part></tp:taxon-name></italic></bold>. Note that many species of <italic><tp:taxon-name><tp:taxon-name-part taxon-name-part-type="genus">Rochefortia</tp:taxon-name-part></tp:taxon-name></italic> are delimited geographically and that <italic><tp:taxon-name><tp:taxon-name-part taxon-name-part-type="genus">R.</tp:taxon-name-part> <tp:taxon-name-part taxon-name-part-type="species">acanthophora</tp:taxon-name-part></tp:taxon-name></italic>, for example, has a more restricted range on the Greater Antilles (i.e., is absent from Cuba and Jamaica) than previously considered.</p></caption><graphic xmlns:xlink="http://www.w3.org/1999/xlink" xlink:href="biodiversity_data_journal-4-e7720-g003.png" position="float" id="oo_87734.png" orientation="portrait" xlink:type="simple"/></fig></tp:treatment-sec><ref-list><ref id="B2182941"><element-citation xmlns:xlink="http://www.w3.org/1999/xlink" publication-type="article" xlink:type="simple"><person-group person-group-type="author"><name name-style="western"><surname>Irimia</surname><given-names>Ramona Elena</given-names></name><name name-style="western"><surname>Pérez-Escobar</surname><given-names>Oscar Alejandro</given-names></name><name name-style="western"><surname>Gottschling</surname><given-names>Marc</given-names></name></person-group><year>2015</year><article-title>Strong biogeographic signal in the phylogenetic relationships of <italic><tp:taxon-name><tp:taxon-name-part taxon-name-part-type="genus">Rochefortia</tp:taxon-name-part></tp:taxon-name></italic> Sw. (<tp:taxon-name><tp:taxon-name-part taxon-name-part-type="family">Ehretiaceae</tp:taxon-name-part></tp:taxon-name>, <tp:taxon-name><tp:taxon-name-part taxon-name-part-type="order">Boraginales</tp:taxon-name-part></tp:taxon-name>)</article-title><source>Plant Systematics and Evolution</source><volume>301</volume><fpage>1509</fpage><lpage>1516</lpage><pub-id pub-id-type="doi">10.1007/s00606-014-1162-1</pub-id></element-citation></ref><ref id="B2182981"><element-citation xmlns:xlink="http://www.w3.org/1999/xlink" publication-type="thesis" xlink:type="simple"><person-group person-group-type="author"><name name-style="western"><surname>Lefor</surname><given-names>M. W.</given-names></name></person-group><year>1968</year><source>A revision of the genus <italic><tp:taxon-name><tp:taxon-name-part taxon-name-part-type="genus">Rochefortia</tp:taxon-name-part></tp:taxon-name></italic> Sw. (<tp:taxon-name><tp:taxon-name-part taxon-name-part-type="family">Boraginaceae</tp:taxon-name-part></tp:taxon-name>)</source><publisher-name>Univ. of Connecticut, Mansfield</publisher-name><size units="page">62</size></element-citation></ref><ref id="B2182990"><element-citation xmlns:xlink="http://www.w3.org/1999/xlink" publication-type="chapter" xlink:type="simple"><person-group person-group-type="author"><name name-style="western"><surname>Sauget y Barbis [Léon]</surname><given-names>Joseph Sylvestre</given-names></name><name name-style="western"><surname>Liogier de Sereys Allut [Alain]</surname><given-names>Enrique Eugenio</given-names></name></person-group><year>1957</year><chapter-title>Familia 3. — <tp:taxon-name><tp:taxon-name-part taxon-name-part-type="family">Boraginaceae</tp:taxon-name-part></tp:taxon-name></chapter-title><source>Flora de Cuba</source><volume>4</volume><publisher-loc>La Habana</publisher-loc><size units="page">252–278</size></element-citation></ref><ref id="B2182971"><element-citation xmlns:xlink="http://www.w3.org/1999/xlink" publication-type="article" xlink:type="simple"><person-group person-group-type="author"><name name-style="western"><surname>Klotz</surname><given-names>Gerhard</given-names></name></person-group><year>1982</year><article-title>Systematische Gliederung der Gattung <italic><tp:taxon-name><tp:taxon-name-part taxon-name-part-type="genus">Rochefortia</tp:taxon-name-part></tp:taxon-name></italic> Swartz</article-title><source>Revista del Jardín Botánico Nacional, Universidad de la Habana</source><volume>3</volume><issue>2</issue><fpage>99</fpage><lpage>110</lpage></element-citation></ref></ref-list></tp:taxon-treatment>
