# Supplementary material for: Taxonomic revision of Rochefortia Sw. (Ehretiaceae, Boraginales)
Source: Biodivers Data J. 2016 Jun 8;(4):e7720. doi: 10.3897/BDJ.4.e7720 (PMC4910500; doi:10.3897/BDJ.4.e7720)
Supplement: XML Treatment for Rochefortia oblongata [file BDJ.4.e7720-treatment8.xml]

<!DOCTYPE tp:taxon-treatment
  PUBLIC "-//TaxonX//DTD Taxonomic Treatment Publishing DTD v0 20100105//EN" "tax-treatment-NSO.dtd">
<tp:taxon-treatment xmlns:tp="http://www.plazi.org/taxpub"><tp:treatment-meta><mixed-citation publication-type="journal"><person-group><name><surname>Irimia</surname><given-names>Ramona-Elena</given-names></name><name><surname>Gottschling</surname><given-names>Marc</given-names></name></person-group><article-title>Taxonomic revision of <italic><tp:taxon-name><tp:taxon-name-part taxon-name-part-type="genus">Rochefortia</tp:taxon-name-part></tp:taxon-name></italic> Sw. (<tp:taxon-name><tp:taxon-name-part taxon-name-part-type="family">Ehretiaceae</tp:taxon-name-part></tp:taxon-name>, <tp:taxon-name><tp:taxon-name-part taxon-name-part-type="order">Boraginales</tp:taxon-name-part></tp:taxon-name>)</article-title><source>Biodivers Data J</source><day>08</day><month>6</month><year>2016</year><volume>2016</volume><issue>4</issue><pub-id pub-id-type="doi">10.3897/BDJ.4.e7720</pub-id></mixed-citation></tp:treatment-meta><tp:nomenclature><tp:taxon-name><tp:taxon-name-part taxon-name-part-type="genus">Rochefortia</tp:taxon-name-part> <tp:taxon-name-part taxon-name-part-type="species">oblongata</tp:taxon-name-part></tp:taxon-name><tp:taxon-authority>Urb. &amp; Ekman</tp:taxon-authority><tp:nomenclature-citation-list><tp:nomenclature-citation><tp:taxon-name><tp:taxon-name-part taxon-name-part-type="genus">Rochefortia</tp:taxon-name-part> <tp:taxon-name-part taxon-name-part-type="species">oblongata</tp:taxon-name-part></tp:taxon-name><comment><bold><italic><tp:taxon-name><tp:taxon-name-part taxon-name-part-type="genus">Rochefortia</tp:taxon-name-part> <tp:taxon-name-part taxon-name-part-type="species">oblongata</tp:taxon-name-part></tp:taxon-name></italic></bold> Urb. &amp; Ekman in Urb., <ext-link xmlns:xlink="http://www.w3.org/1999/xlink" ext-link-type="uri" xlink:href="https://zenodo.org/record/22780" xlink:type="simple">Ark. Bot. 22A.17: 94. 1929</ext-link>.—TYPE: Caribbean, Republic of Cuba. Santiago de Cuba: near Santiago de Cuba, at Río Aguadores (June 14, 1918): <underline>E.L. Ekman 9224</underline> (fr) (holotype: <ext-link xmlns:xlink="http://www.w3.org/1999/xlink" ext-link-type="uri" xlink:href="http://andor.nrm.se/kryptos/fbo/kryptobase/large/S04-002001/S04-2385.jpg" xlink:type="simple">S-04-2385</ext-link>! isotypes: <ext-link xmlns:xlink="http://www.w3.org/1999/xlink" ext-link-type="uri" xlink:href="http://www.ville-ge.ch/musinfo/bd/cjb/chg/adetail.php?id=182901&amp;base=img&amp;lang=en" xlink:type="simple">G-236086</ext-link>! <ext-link xmlns:xlink="http://www.w3.org/1999/xlink" ext-link-type="uri" xlink:href="http://kiki.huh.harvard.edu/databases/specimen_search.php?mode=details&amp;id=54781" xlink:type="simple">GH-97339</ext-link>! <ext-link xmlns:xlink="http://www.w3.org/1999/xlink" ext-link-type="uri" xlink:href="http://www.kew.org/herbcatimg/238757.jpg" xlink:type="simple">K-583494</ext-link>!).</comment></tp:nomenclature-citation></tp:nomenclature-citation-list></tp:nomenclature><tp:treatment-sec sec-type="Description"><title>Description</title><p>Shrubs, short shoot galls occasionally present, 0.7–1.0 cm long; indument glabrous, trichomes simple; bark greyish white, slightly fissured; thorns 0.7–1.1 cm long, relatively robust, acute, simple or dichotomously branched, axillary or terminal, glabrous. Leaves fasciculate; petiole 0.4–1.0 cm long, robust, glabrous; blade 1.1–3.9 cm long, 0.7–1.5 cm wide, oblong-ovate, sometimes elliptic, coriaceous, primary veins very prominent, secondary veins 10–16, tertiary veins absent; base cuneate; apex retuse or obcordate; adaxial surface bright, with numerous cystoliths and simple, bent trichomes emerging from an inflated cystolith basal cell, abaxial surface bright, striate, very rarely with scattered trichomes, midrib and tips with a few trichomes. Inflorescence axillary or terminal, secondarily branched, branches slender, with diffusely scattered trichoms, pedicel 0.50–0.60 cm long. Calyx 0.25–0.30 cm long, 0.28–0.30 cm wide, coriaceous, with scattered trichomes outside, glabrous inside, but with a few scattered trichomes at blade tips, lobes 0.20–0.40 cm long, 0.30–0.35 cm wide, broadly obovate to triangulate, apex obtuse. Flowers at anthesis unknown. Mature fruit unknown; pyrene 0.35-0.40 cm tall, 0.28-0.30 cm wide, 0.20-0.22 cm deep, abaxially completely smooth.</p></tp:treatment-sec><tp:treatment-sec sec-type="Distribution"><title>Distribution</title><p>Endemic to eastern Cuba (symbol "⌾" in Fig. <xref ref-type="fig" rid="F2214871">3</xref>), in tidewater flats and dry bushes at 0–300 m altitude.</p></tp:treatment-sec><tp:treatment-sec sec-type="Ecology"><title>Ecology</title><p>Fruiting Jun.</p></tp:treatment-sec><tp:treatment-sec sec-type="Taxon discussion"><title>Taxon discussion</title><p>The species is very similar to Jamaican <italic><tp:taxon-name><tp:taxon-name-part taxon-name-part-type="genus">R.</tp:taxon-name-part> <tp:taxon-name-part taxon-name-part-type="species">cuneata</tp:taxon-name-part></tp:taxon-name></italic>, but differs in having (at least some) thorns branched and also in leaf traits exhibiting numerous cystoliths and peculiar roughness at touch. <italic><tp:taxon-name><tp:taxon-name-part taxon-name-part-type="genus">Rochefortia</tp:taxon-name-part> <tp:taxon-name-part taxon-name-part-type="species">oblongata</tp:taxon-name-part></tp:taxon-name></italic> is sympatric with <italic><tp:taxon-name><tp:taxon-name-part taxon-name-part-type="genus">R.</tp:taxon-name-part> <tp:taxon-name-part taxon-name-part-type="species">cubensis</tp:taxon-name-part></tp:taxon-name></italic> and <italic><tp:taxon-name><tp:taxon-name-part taxon-name-part-type="genus">R.</tp:taxon-name-part> <tp:taxon-name-part taxon-name-part-type="species">stellata</tp:taxon-name-part></tp:taxon-name></italic>, from which it can reliably be distinguished based on leaves and petioles that are both much longer than in the other species. Moreover, the abaxial surface of pyrenes is entirely smooth (<italic>versus</italic> reticulate in <italic><tp:taxon-name><tp:taxon-name-part taxon-name-part-type="genus">R.</tp:taxon-name-part> <tp:taxon-name-part taxon-name-part-type="species">cuneata</tp:taxon-name-part></tp:taxon-name></italic> and all other species of <italic><tp:taxon-name><tp:taxon-name-part taxon-name-part-type="genus">Rochefortia</tp:taxon-name-part></tp:taxon-name></italic>).</p><p>The species is endemic to Southern Cuba and is known only from five herbarium collections. According to the Red List of Cuban Plants (<xref ref-type="bibr" rid="B2182812">Berazaín Iturralde et al. 2005</xref>), <italic><tp:taxon-name><tp:taxon-name-part taxon-name-part-type="genus">R.</tp:taxon-name-part> <tp:taxon-name-part taxon-name-part-type="species">oblongata</tp:taxon-name-part></tp:taxon-name></italic> is assigned as endangered under IUCN criteria.</p></tp:treatment-sec><tp:treatment-sec sec-type="Notes"><title>Notes</title><p><underline>Representative specimens examined</underline>. — CUBA. <bold>Guantánamo</bold>: Caimanera, W of bay, <named-content xmlns:xlink="http://www.w3.org/1999/xlink" content-type="dwc:verbatimCoordinates" xlink:type="simple">19°59’N, 75°91’W</named-content> [retroactively inferred], 22 Nov 1922 (sterile), <underline>Ekman 15748</underline> (K!); Baracoa, N of Loma del Cueros, elev 300 m, <named-content xmlns:xlink="http://www.w3.org/1999/xlink" content-type="dwc:verbatimCoordinates" xlink:type="simple">20°54’N, 74°33’W</named-content> [retroactively inferred], 5 Feb 1976 (sterile), <underline>Areces et al. [Flora Cuba] 29684</underline> (HAJB!); Imías, Río Tacre, <named-content xmlns:xlink="http://www.w3.org/1999/xlink" content-type="dwc:verbatimCoordinates" xlink:type="simple">20°35’N, 74°31’W</named-content> [retroactively inferred], 16 Aug 1975 (sterile), <underline>Álvarez de Zayas et al. Flora Cuba] 27508</underline> (HAJB!); <bold>Holguín</bold>: Sierra de Nipe: Mayarí Abajo, Loma del Winche, <named-content xmlns:xlink="http://www.w3.org/1999/xlink" content-type="dwc:verbatimCoordinates" xlink:type="simple">20°27’N, 75°48’W</named-content> [retroactively inferred], Mar 1968 (sterile), <underline>Bisse &amp; Köhler [Flora Cuba] 6972</underline> (HAJB!).</p><sec sec-type="Common names"><title>Common names</title><p>none.</p></sec></tp:treatment-sec><tp:treatment-sec><!--Section generated to contain objects referenced in tp:taxon-treatment.--><fig id="F2214871" position="float" orientation="portrait"><label>Figure 3.</label><caption><p><bold>Circumcaribbean distribution of <italic><tp:taxon-name><tp:taxon-name-part taxon-name-part-type="genus">Rochefortia</tp:taxon-name-part></tp:taxon-name></italic></bold>. Note that many species of <italic><tp:taxon-name><tp:taxon-name-part taxon-name-part-type="genus">Rochefortia</tp:taxon-name-part></tp:taxon-name></italic> are delimited geographically and that <italic><tp:taxon-name><tp:taxon-name-part taxon-name-part-type="genus">R.</tp:taxon-name-part> <tp:taxon-name-part taxon-name-part-type="species">acanthophora</tp:taxon-name-part></tp:taxon-name></italic>, for example, has a more restricted range on the Greater Antilles (i.e., is absent from Cuba and Jamaica) than previously considered.</p></caption><graphic xmlns:xlink="http://www.w3.org/1999/xlink" xlink:href="biodiversity_data_journal-4-e7720-g003.png" position="float" id="oo_87734.png" orientation="portrait" xlink:type="simple"/></fig></tp:treatment-sec><ref-list><ref id="B2182812"><element-citation xmlns:xlink="http://www.w3.org/1999/xlink" publication-type="book" xlink:type="simple"><person-group person-group-type="author"><name name-style="western"><surname>Berazaín Iturralde</surname><given-names>R.</given-names></name><name name-style="western"><surname>Areces Berazaín</surname><given-names>F.</given-names></name><name name-style="western"><surname>Lazcano Lara</surname><given-names>J. C.</given-names></name><name name-style="western"><surname>González Torrez</surname><given-names>L. R.</given-names></name></person-group><year>2005</year><source>Lista roja de la flora vascular cubana</source><publisher-name>Jardín Botánico Atlántico</publisher-name><publisher-loc>Gijón</publisher-loc><size units="page">86</size></element-citation></ref></ref-list></tp:taxon-treatment>
