# Supplementary material for: Taxonomic revision of Rochefortia Sw. (Ehretiaceae, Boraginales)
Source: Biodivers Data J. 2016 Jun 8;(4):e7720. doi: 10.3897/BDJ.4.e7720 (PMC4910500; doi:10.3897/BDJ.4.e7720)
Supplement: XML Treatment for Rochefortia spinosa [file BDJ.4.e7720-treatment9.xml]

<!DOCTYPE tp:taxon-treatment
  PUBLIC "-//TaxonX//DTD Taxonomic Treatment Publishing DTD v0 20100105//EN" "tax-treatment-NSO.dtd">
<tp:taxon-treatment xmlns:tp="http://www.plazi.org/taxpub"><tp:treatment-meta><mixed-citation publication-type="journal"><person-group><name><surname>Irimia</surname><given-names>Ramona-Elena</given-names></name><name><surname>Gottschling</surname><given-names>Marc</given-names></name></person-group><article-title>Taxonomic revision of <italic><tp:taxon-name><tp:taxon-name-part taxon-name-part-type="genus">Rochefortia</tp:taxon-name-part></tp:taxon-name></italic> Sw. (<tp:taxon-name><tp:taxon-name-part taxon-name-part-type="family">Ehretiaceae</tp:taxon-name-part></tp:taxon-name>, <tp:taxon-name><tp:taxon-name-part taxon-name-part-type="order">Boraginales</tp:taxon-name-part></tp:taxon-name>)</article-title><source>Biodivers Data J</source><day>08</day><month>6</month><year>2016</year><volume>2016</volume><issue>4</issue><pub-id pub-id-type="doi">10.3897/BDJ.4.e7720</pub-id></mixed-citation></tp:treatment-meta><tp:nomenclature><tp:taxon-name><tp:taxon-name-part taxon-name-part-type="genus">Rochefortia</tp:taxon-name-part> <tp:taxon-name-part taxon-name-part-type="species">spinosa</tp:taxon-name-part></tp:taxon-name><tp:taxon-authority>(Jacq.) Urb.</tp:taxon-authority><tp:nomenclature-citation-list><tp:nomenclature-citation><tp:taxon-name><tp:taxon-name-part taxon-name-part-type="genus">Rochefortia</tp:taxon-name-part> <tp:taxon-name-part taxon-name-part-type="species">spinosa</tp:taxon-name-part></tp:taxon-name><comment><bold><italic><tp:taxon-name><tp:taxon-name-part taxon-name-part-type="genus">Rochefortia</tp:taxon-name-part> <tp:taxon-name-part taxon-name-part-type="species">spinosa</tp:taxon-name-part></tp:taxon-name></italic></bold> (Jacq.) Urb., <ext-link xmlns:xlink="http://www.w3.org/1999/xlink" ext-link-type="uri" xlink:href="http://onlinelibrary.wiley.com/doi/10.1002/fedr.19150133002/abstract" xlink:type="simple">Feddes Repert. 13: 472. 1915</ext-link>. <italic><tp:taxon-name><tp:taxon-name-part taxon-name-part-type="genus">Ehretia</tp:taxon-name-part> <tp:taxon-name-part taxon-name-part-type="species">spinosa</tp:taxon-name-part></tp:taxon-name></italic> Jacq., <ext-link xmlns:xlink="http://www.w3.org/1999/xlink" ext-link-type="uri" xlink:href="http://www.biodiversitylibrary.org/item/179917#page/22/mode/1up" xlink:type="simple">Enum. syst. pl.: 14. 1760</ext-link>, <ext-link xmlns:xlink="http://www.w3.org/1999/xlink" ext-link-type="uri" xlink:href="http://www.biodiversitylibrary.org/item/10331#page/71/mode/1up" xlink:type="simple">Select. stirp. amer. hist.: 46, pl. CLXXX 18. 1763</ext-link>. <italic><tp:taxon-name><tp:taxon-name-part taxon-name-part-type="genus">Lutrostylis</tp:taxon-name-part> <tp:taxon-name-part taxon-name-part-type="species">spinosa</tp:taxon-name-part></tp:taxon-name></italic> (Jacq.) G.Don, <ext-link xmlns:xlink="http://www.w3.org/1999/xlink" ext-link-type="uri" xlink:href="http://www.biodiversitylibrary.org/item/9906#page/400/mode/1up" xlink:type="simple">Gen. Hist. 4: 391. 1838</ext-link>.—TYPE: [illustration] Republic of Colombia. Bolívar: Cartagena: <ext-link xmlns:xlink="http://www.w3.org/1999/xlink" ext-link-type="uri" xlink:href="http://www.biodiversitylibrary.org/item/10332#page/366/mode/1up" xlink:type="simple">pl. CLXXX 18 in Jacq., Select. stirp. amer. hist. 1763</ext-link>.</comment></tp:nomenclature-citation><tp:nomenclature-citation><tp:taxon-name><tp:taxon-name-part taxon-name-part-type="genus">Rochefortia</tp:taxon-name-part> <tp:taxon-name-part taxon-name-part-type="species">spinosa</tp:taxon-name-part></tp:taxon-name><comment>= <italic><tp:taxon-name><tp:taxon-name-part taxon-name-part-type="genus">Ehretia</tp:taxon-name-part> <tp:taxon-name-part taxon-name-part-type="species">fasciculata</tp:taxon-name-part></tp:taxon-name></italic> Kunth in Humb., Bonpl. &amp; Kunth, <ext-link xmlns:xlink="http://www.w3.org/1999/xlink" ext-link-type="uri" xlink:href="http://www.biodiversitylibrary.org/item/11235#page/71/mode/1up" xlink:type="simple">Nov. gen. sp. 3: 66. 1818</ext-link>. <italic><tp:taxon-name><tp:taxon-name-part taxon-name-part-type="genus">Crematomia</tp:taxon-name-part> <tp:taxon-name-part taxon-name-part-type="species">fasciculata</tp:taxon-name-part></tp:taxon-name></italic> (Kunth) Miers, <ext-link xmlns:xlink="http://www.w3.org/1999/xlink" ext-link-type="uri" xlink:href="http://www.biodiversitylibrary.org/item/61863#page/326/mode/1up" xlink:type="simple">Ann. Mag. Nat. Hist., ser. 4 3: 312–313. 1869</ext-link>. <italic><tp:taxon-name><tp:taxon-name-part taxon-name-part-type="genus">Morelosia</tp:taxon-name-part> <tp:taxon-name-part taxon-name-part-type="species">fasciculata</tp:taxon-name-part></tp:taxon-name></italic> (Kunth) Kuntze, <ext-link xmlns:xlink="http://www.w3.org/1999/xlink" ext-link-type="uri" xlink:href="http://www.biodiversitylibrary.org/item/7554#page/65/mode/1up" xlink:type="simple">Revis. gen. Pl. 2: 439. 1891</ext-link>. <italic><tp:taxon-name><tp:taxon-name-part taxon-name-part-type="genus">Bourreria</tp:taxon-name-part> <tp:taxon-name-part taxon-name-part-type="species">fasciculata</tp:taxon-name-part></tp:taxon-name></italic> (Kunth) Gürke in <ext-link xmlns:xlink="http://www.w3.org/1999/xlink" ext-link-type="uri" xlink:href="http://www.biodiversitylibrary.org/item/100244#page/101/mode/1up" xlink:type="simple">Engl. &amp; Prantl, Nat. Pflanzenfam. 4 (3a): 87. 1893</ext-link>.—TYPE: Bolivarian Republic of Venezuela. Sucre: Cumaná (Sep, without year), <underline>A.J.A. Bonpland &amp; F.W.H.A. von Humboldt 92</underline> (♀ fl, fr) (holotype: <ext-link xmlns:xlink="http://www.w3.org/1999/xlink" ext-link-type="uri" xlink:href="http://science.mnhn.fr/institution/mnhn/collection/p/item/p00670679" xlink:type="simple">P-670679</ext-link>!).</comment></tp:nomenclature-citation><tp:nomenclature-citation><tp:taxon-name><tp:taxon-name-part taxon-name-part-type="genus">Rochefortia</tp:taxon-name-part> <tp:taxon-name-part taxon-name-part-type="species">spinosa</tp:taxon-name-part></tp:taxon-name><comment>= <italic><tp:taxon-name><tp:taxon-name-part taxon-name-part-type="genus">Rochefortia</tp:taxon-name-part> <tp:taxon-name-part taxon-name-part-type="species">jacquinii</tp:taxon-name-part></tp:taxon-name></italic> Griseb., nom. corr. (ICN Art. 60.12.), <ext-link xmlns:xlink="http://www.w3.org/1999/xlink" ext-link-type="uri" xlink:href="http://www.biodiversitylibrary.org/item/109580#page/301/mode/1up" xlink:type="simple">Abh. Königl. Ges. Wiss. Göttingen 7: 253. 1857</ext-link>.—TYPE: Republic of Colombia. Cundinamarca: Tocaima (s.d.): <underline>J. Goudot s.n.</underline> (♀ fl, fr) (holotype: <ext-link xmlns:xlink="http://www.w3.org/1999/xlink" ext-link-type="uri" xlink:href="http://plants.jstor.org/stable/history/10.5555/al.ap.specimen.goet000395" xlink:type="simple">GOET-395</ext-link>! isotype: <ext-link xmlns:xlink="http://www.w3.org/1999/xlink" ext-link-type="uri" xlink:href="http://https:zenodo.org/record/28048" xlink:type="simple">K</ext-link>!).</comment></tp:nomenclature-citation><tp:nomenclature-citation><tp:taxon-name><tp:taxon-name-part taxon-name-part-type="genus">Rochefortia</tp:taxon-name-part> <tp:taxon-name-part taxon-name-part-type="species">spinosa</tp:taxon-name-part></tp:taxon-name><comment>= <italic><tp:taxon-name><tp:taxon-name-part taxon-name-part-type="genus">Rochefortia</tp:taxon-name-part> <tp:taxon-name-part taxon-name-part-type="species">fasciculata</tp:taxon-name-part></tp:taxon-name></italic> Gürke in <ext-link xmlns:xlink="http://www.w3.org/1999/xlink" ext-link-type="uri" xlink:href="http://www.biodiversitylibrary.org/item/100244#page/103/mode/1up" xlink:type="simple">Engl. &amp; Prantl, Nat. Pflanzenfam. 4 (3a): 89. 1893</ext-link>.—TYPE: Republic of Colombia. Without precise locality at Valle del río Magdalena, elev. 300–700 m (Jan, 1852): <underline>J.J. Triana 3744</underline> (♀ fl, fr) (holotype: <ext-link xmlns:xlink="http://www.w3.org/1999/xlink" ext-link-type="uri" xlink:href="http://plants.jstor.org/stable/10.5555/al.ap.specimen.col000112389" xlink:type="simple">COL-112389</ext-link>! photo of holotype: <ext-link xmlns:xlink="http://www.w3.org/1999/xlink" ext-link-type="uri" xlink:href="http://collections.mnh.si.edu/search/botany/?ti=3" xlink:type="simple">US-110770</ext-link>!).</comment></tp:nomenclature-citation></tp:nomenclature-citation-list></tp:nomenclature><tp:treatment-sec sec-type="Description"><title>Description</title><p>Trees up to 10.0 m tall or smaller shrubs 2.0–5.0 m tall, crown arching, galls absent; indument glabrescent, young twigs variously pilose through glabrescent; bark grey light to grey brown, longitudinally fissured, wood light; thorns 0.80–1.0 cm long, robust, somewhat acute, sometimes slightly curved at tips, simple, scattered, alternate, glabrous. Leaves fasciculate, occasionally stipulate (2 deciduous stipules, as stated by <underline>Lasser 758</underline>: US!), dark green, dark pale, sometimes red when older; petiole 0.2–1.5 cm long, slender, hirsute, rarely glabrous; blade 0.9–10.8 cm long, 0.3–4.5 cm wide, obovate, widely obovate, rarely elliptic, coriaceous, primary veins prominent, secondary veins 5–6, tertiary veins reticulate; base cuneate or sometimes rounded, rarely oblique; apex retuse, rounded, obcordate, emarginate, acute, occasionally mucronulate; adaxial surface glabrous or with scattered trichomes (especially on the midrib and at tips), rugose, with cystotliths, abaxial surface glabrous or with stiff trichomes on the midrib and tips. Inflorescence terminal or axillary, secondarily branched, branches slender, glabrescent, pedicels 0.30–0.40 long. Calyx 0.18–0.25 cm long, coriaceous, hirsute outside, glabrous inside, lobes 0.15–0.18 cm long, 0.10–0.20 cm wide, divided from the base, triangulate, apex slightly acute, margin strigose. Corolla 0.35–0.40 cm long, white, yellowish, orange, rarely green (<underline>Ferrari 706</underline>: F!), tube funnel-shaped, 0.18–0.20 cm long, lobes 0.20–0.25 cm long, ovate, glabrous on both sides, slightly ciliate at tips. Anthers of male flower 0.15–0.30 cm long, filaments 0.20–0.23 cm long, adnate to the corolla tube for 0.10–0.12 cm, pollen present; anthers of female flower 0.08–0.10 cm long, filaments 0.06–0.10 cm long, adnate to the corolla tube for 0.02–0.03 cm, pollen absent. Ovary of male flower subglobose, stylodia 2, branches 0.07–0.10 cm long, glabrous, with strigose, grey trichomes at tips; ovary of female flower globose, 0.12–0.14 cm long, stylodia 2, 0.18–0.22 cm long, slightly unequal, 2 well developed stigmas, cotyliform. Fruit 0.50–0.80 cm tall, 0.60–0.80 cm wide, globose, green when immature, yellowish reddish through red and dark purple during maturation; style accrescent, not persistent; pyrene 0.40–0.60 cm tall, 0.30–0.40 cm wide, 0.15–0.30 cm deep, with various ridges on the abaxial surface.</p></tp:treatment-sec><tp:treatment-sec sec-type="Distribution"><title>Distribution</title><p>Northern South America (symbol "□" in Fig. <xref ref-type="fig" rid="F2214871">3</xref>) in deciduous costal dry forests, in medium and high moist forests, on dry steep cliffs and limestone soils at altitudes between 0–1300 m.</p></tp:treatment-sec><tp:treatment-sec sec-type="Ecology"><title>Ecology</title><p>Flowering Jan, Mar–May, Jul, Sep, Nov; fruiting Feb–Dec.</p></tp:treatment-sec><tp:treatment-sec sec-type="Taxon discussion"><title>Taxon discussion</title><p><italic><tp:taxon-name><tp:taxon-name-part taxon-name-part-type="genus">Rochefortia</tp:taxon-name-part> <tp:taxon-name-part taxon-name-part-type="species">spinosa</tp:taxon-name-part></tp:taxon-name></italic> is among the species with the largest leaf size after <italic><tp:taxon-name><tp:taxon-name-part taxon-name-part-type="genus">R.</tp:taxon-name-part> <tp:taxon-name-part taxon-name-part-type="species">lundellii.</tp:taxon-name-part></tp:taxon-name></italic> Specimens across different geographical areas are relatively homogenous displaying a low variability of morphological traits (e.g., few collections have leave lengths shorter than 5.5 cm). The species is not sympatric with any other species but morphologically, it resembles <italic><tp:taxon-name><tp:taxon-name-part taxon-name-part-type="genus">R.</tp:taxon-name-part> <tp:taxon-name-part taxon-name-part-type="species">lundellii</tp:taxon-name-part></tp:taxon-name></italic>. It can be distinguished from the latter by the presence of 2 stylodia and generally by the less extensive developed thorns on stems. In the past, <italic><tp:taxon-name><tp:taxon-name-part taxon-name-part-type="genus">R.</tp:taxon-name-part> <tp:taxon-name-part taxon-name-part-type="species">spinosa</tp:taxon-name-part></tp:taxon-name></italic> was one of the most confusing <italic><tp:taxon-name><tp:taxon-name-part taxon-name-part-type="genus">Rochefortia</tp:taxon-name-part></tp:taxon-name></italic> species and was believed being distributed across multiple islands of the Caribbean. However, molecular data (<xref ref-type="bibr" rid="B2182941">Irimia et al. 2015</xref>) indicate that the species is restricted to northern South America (primarily Colombia and Venezuela, but also Peru though with few collections available).</p></tp:treatment-sec><tp:treatment-sec sec-type="Notes"><title>Notes</title><p><underline>Representative specimens examined</underline>. — COLOMBIA. <bold>Bolívar</bold>: Cartagena, Tierra Bomba, <named-content xmlns:xlink="http://www.w3.org/1999/xlink" content-type="dwc:verbatimCoordinates" xlink:type="simple">10°20’N, 75°32’W</named-content>, 4 Sep 1989 (fr), <underline>Cuadros 4332</underline> (MO!); San Juán de Nepomuceno, Santuario Nacional de los Colorados, 70 km SW of Cartagena, <named-content xmlns:xlink="http://www.w3.org/1999/xlink" content-type="dwc:verbatimCoordinates" xlink:type="simple">9°58’N, 75°10’W</named-content>, 13 Jan 1988 (fl), <underline>Gentry et al. 60688</underline> (MO!); <bold>Cundinamarca</bold>: bw Viota and Girardot, elev 320–560 m, <named-content xmlns:xlink="http://www.w3.org/1999/xlink" content-type="dwc:verbatimCoordinates" xlink:type="simple">4°26’N, 74°35’W</named-content>, Aug 1964 (fr), <underline>Saravia Toledo 4652</underline> (COL!); <bold>Huila</bold>: La Bodega, Cordillera Oriental, elev 650 m, 3°16'N, 74°54'W, 21 Nov 1944 (fr), <underline>Little 8954</underline> (COL! US!); Carretera a San Antonio, El Silencio Quebrada San Roque, elev ± 900 m, <named-content xmlns:xlink="http://www.w3.org/1999/xlink" content-type="dwc:verbatimCoordinates" xlink:type="simple">3°21’N, 74°47’W</named-content>, 28 Sep 1990 (fr), <underline>Llanos H &amp; Camacho 1824</underline> (COL!); Villavieja, Desierto de la Tatacoa, <named-content xmlns:xlink="http://www.w3.org/1999/xlink" content-type="dwc:verbatimCoordinates" xlink:type="simple">3°13’N, 75°10’W</named-content> [retroactively inferred], 23 Apr 2003 (♂ fl), <underline>Figueroa et al. 246</underline> (COL! COL!); <bold>Magdalena</bold>: Valle del Río Cesare (parte occidental), SW of Los Venados, elev 60 m, 10°N, 73°42’W [retroactively inferred], Feb 1961 (fr), <underline>Dugand 5590</underline> (COL! US! US!). — PERU. <bold>San Martin</bold>: Valley of Río Huallaga, 29 km S of Tarapoto, near El Abra, 6°40’S, 76°20’W [herbarium label], 6 Feb 1984 (fr), <underline>Gentry &amp; Smith 45027</underline> (MO!); Juan Guerra, elev 720 m, 6°37’S, 76°27’W [retroactively inferred], Dec 1929 (fr), <underline>Williams 6874</underline> (F!). — VENEZUELA. <bold>Anzoátegui</bold>: Alrededores de Píritu, <named-content xmlns:xlink="http://www.w3.org/1999/xlink" content-type="dwc:verbatimCoordinates" xlink:type="simple">10°13’N, 65°31’W</named-content> [retroactively inferred], 18 Aug 1965 (fr), <underline><tp:taxon-name>Agostini</tp:taxon-name> 526</underline> (US!); <bold>Aragua</bold>: Zamora, 4 km N of Villa de Cura, <named-content xmlns:xlink="http://www.w3.org/1999/xlink" content-type="dwc:verbatimCoordinates" xlink:type="simple">10°33’N, 67°28’W</named-content> [retroactively inferred], 23 Mar 1969 (♀ fl, fr), <underline>Ferrari &amp; Bunting 713</underline> (F!); <bold>Bolívar</bold>: Kavanayen, elev 1300 m, <named-content xmlns:xlink="http://www.w3.org/1999/xlink" content-type="dwc:verbatimCoordinates" xlink:type="simple">5°36’N, 61°30’W</named-content> [retroactively inferred], 27 May 1946 (♂ fl) <underline>Lasser 758</underline> (US!); <bold>Carabobo</bold>: Valencia, elev 400 m, <named-content xmlns:xlink="http://www.w3.org/1999/xlink" content-type="dwc:verbatimCoordinates" xlink:type="simple">10°45’N, 68°21’W</named-content> [retroactively inferred], 14 Sep 1959 (fr), <underline>Williams 12198</underline> (F!); <bold>Portuguesa</bold>: Guanare, junction bw rivers Tucupido and Guanare, <named-content xmlns:xlink="http://www.w3.org/1999/xlink" content-type="dwc:verbatimCoordinates" xlink:type="simple">9°32’N, 69°49’W</named-content> [retroactively inferred], 15 Apr 1982 (fr), <underline>Utrera &amp; Stergios 152</underline> (MO!), <underline>Utrera &amp; Stergios 148</underline> (MO!); <bold>Miranda</bold>, bordeando Laguna Grande, <named-content xmlns:xlink="http://www.w3.org/1999/xlink" content-type="dwc:verbatimCoordinates" xlink:type="simple">10°33’N, 66°04’W</named-content> [herbarium label], 27 May 1981 (fl), <underline>Berry 3736</underline> (MO!); <bold>Monagas</bold>: Dos Caminos, via Maturin, <named-content xmlns:xlink="http://www.w3.org/1999/xlink" content-type="dwc:verbatimCoordinates" xlink:type="simple">9°34’N, 63°84’W</named-content> [retroactively inferred], Jul 1969 (♀ fl, fr), <underline>Aristeguieta et al. 7162</underline> (F! US!), <underline>Aristeguieta et al. 7163</underline> (F! US!); <bold>Sucre</bold>: Guarapoturo, via Chacopata, <named-content xmlns:xlink="http://www.w3.org/1999/xlink" content-type="dwc:verbatimCoordinates" xlink:type="simple">10°36’N, 63°39’W</named-content> [retroactively inferred], 13 Sep 1984 (fl), <underline>Cumaná Campos 2458</underline> (MO!); Peninsula de Araya, ca 4 km west of Caimancito, elev 10 m, <named-content xmlns:xlink="http://www.w3.org/1999/xlink" content-type="dwc:verbatimCoordinates" xlink:type="simple">10°37’N, 63°57’W</named-content>, 20 May 1981 (fr), <underline>Liesner &amp; González 12160</underline> (MO!); <bold>Trujillo</bold>: Valera, Loma de Moron, <named-content xmlns:xlink="http://www.w3.org/1999/xlink" content-type="dwc:verbatimCoordinates" xlink:type="simple">9°19’N, 70°34’W</named-content> [retroactively inferred], 18 Nov 1922 (♂ fl), <underline>Pittier 10718</underline> (US!); <bold>Vargas</bold>, Parroquia Catia la Mar, Escuela Naval, <named-content xmlns:xlink="http://www.w3.org/1999/xlink" content-type="dwc:verbatimCoordinates" xlink:type="simple">10°36’N, 67°02’W</named-content>, 20 Oct 1988 (fr), <underline>Ramírez 2576</underline> (MO!); <bold>Yaracuy</bold>: Pena, Cambural, bw Yaritagua and Barquisimeto, elev 350–400 m, <named-content xmlns:xlink="http://www.w3.org/1999/xlink" content-type="dwc:verbatimCoordinates" xlink:type="simple">10°07’N, 69°11’W</named-content>, 8 Nov 2006 (♀ fl), <underline>Meier <italic>et al</italic>. 14018</underline> (M!).</p><sec sec-type="Common names"><title>Common names</title><p>“macarao”, “pega paloma” and “tachuelo” in Venezuela and “cruceto macho” and “tatacun o revienta puerco” in Colombia.</p></sec><sec sec-type="Economic uses"><title>Economic uses</title><p>In Venezuela, the species is occasionally cultivated and forms hedgerows together with <tp:taxon-name><tp:taxon-name-part taxon-name-part-type="species">guamacho</tp:taxon-name-part></tp:taxon-name> (probably <italic><tp:taxon-name><tp:taxon-name-part taxon-name-part-type="genus">Pereskia</tp:taxon-name-part> <tp:taxon-name-part taxon-name-part-type="species">guamacho</tp:taxon-name-part></tp:taxon-name></italic> F.A.C.Weber: <tp:taxon-name><tp:taxon-name-part taxon-name-part-type="family">Cactaceae</tp:taxon-name-part></tp:taxon-name>, as noted on <underline>Ferrari &amp; Bunting 713</underline>: F!).</p></sec></tp:treatment-sec><tp:treatment-sec><!--Section generated to contain objects referenced in tp:taxon-treatment.--><fig id="F2214871" position="float" orientation="portrait"><label>Figure 3.</label><caption><p><bold>Circumcaribbean distribution of <italic><tp:taxon-name><tp:taxon-name-part taxon-name-part-type="genus">Rochefortia</tp:taxon-name-part></tp:taxon-name></italic></bold>. Note that many species of <italic><tp:taxon-name><tp:taxon-name-part taxon-name-part-type="genus">Rochefortia</tp:taxon-name-part></tp:taxon-name></italic> are delimited geographically and that <italic><tp:taxon-name><tp:taxon-name-part taxon-name-part-type="genus">R.</tp:taxon-name-part> <tp:taxon-name-part taxon-name-part-type="species">acanthophora</tp:taxon-name-part></tp:taxon-name></italic>, for example, has a more restricted range on the Greater Antilles (i.e., is absent from Cuba and Jamaica) than previously considered.</p></caption><graphic xmlns:xlink="http://www.w3.org/1999/xlink" xlink:href="biodiversity_data_journal-4-e7720-g003.png" position="float" id="oo_87734.png" orientation="portrait" xlink:type="simple"/></fig></tp:treatment-sec><ref-list><ref id="B2182941"><element-citation xmlns:xlink="http://www.w3.org/1999/xlink" publication-type="article" xlink:type="simple"><person-group person-group-type="author"><name name-style="western"><surname>Irimia</surname><given-names>Ramona Elena</given-names></name><name name-style="western"><surname>Pérez-Escobar</surname><given-names>Oscar Alejandro</given-names></name><name name-style="western"><surname>Gottschling</surname><given-names>Marc</given-names></name></person-group><year>2015</year><article-title>Strong biogeographic signal in the phylogenetic relationships of <italic><tp:taxon-name><tp:taxon-name-part taxon-name-part-type="genus">Rochefortia</tp:taxon-name-part></tp:taxon-name></italic> Sw. (<tp:taxon-name><tp:taxon-name-part taxon-name-part-type="family">Ehretiaceae</tp:taxon-name-part></tp:taxon-name>, <tp:taxon-name><tp:taxon-name-part taxon-name-part-type="order">Boraginales</tp:taxon-name-part></tp:taxon-name>)</article-title><source>Plant Systematics and Evolution</source><volume>301</volume><fpage>1509</fpage><lpage>1516</lpage><pub-id pub-id-type="doi">10.1007/s00606-014-1162-1</pub-id></element-citation></ref></ref-list></tp:taxon-treatment>
