# Supplementary material for: Taxonomic revision of Rochefortia Sw. (Ehretiaceae, Boraginales)
Source: Biodivers Data J. 2016 Jun 8;(4):e7720. doi: 10.3897/BDJ.4.e7720 (PMC4910500; doi:10.3897/BDJ.4.e7720)
Supplement: XML Treatment for Rochefortia stellata [file BDJ.4.e7720-treatment10.xml]

<!DOCTYPE tp:taxon-treatment
  PUBLIC "-//TaxonX//DTD Taxonomic Treatment Publishing DTD v0 20100105//EN" "tax-treatment-NSO.dtd">
<tp:taxon-treatment xmlns:tp="http://www.plazi.org/taxpub"><tp:treatment-meta><mixed-citation publication-type="journal"><person-group><name><surname>Irimia</surname><given-names>Ramona-Elena</given-names></name><name><surname>Gottschling</surname><given-names>Marc</given-names></name></person-group><article-title>Taxonomic revision of <italic><tp:taxon-name><tp:taxon-name-part taxon-name-part-type="genus">Rochefortia</tp:taxon-name-part></tp:taxon-name></italic> Sw. (<tp:taxon-name><tp:taxon-name-part taxon-name-part-type="family">Ehretiaceae</tp:taxon-name-part></tp:taxon-name>, <tp:taxon-name><tp:taxon-name-part taxon-name-part-type="order">Boraginales</tp:taxon-name-part></tp:taxon-name>)</article-title><source>Biodivers Data J</source><day>08</day><month>6</month><year>2016</year><volume>2016</volume><issue>4</issue><pub-id pub-id-type="doi">10.3897/BDJ.4.e7720</pub-id></mixed-citation></tp:treatment-meta><tp:nomenclature><tp:taxon-name><tp:taxon-name-part taxon-name-part-type="genus">Rochefortia</tp:taxon-name-part> <tp:taxon-name-part taxon-name-part-type="species">stellata</tp:taxon-name-part></tp:taxon-name><tp:taxon-authority>Britton &amp; P.Wilson</tp:taxon-authority><tp:nomenclature-citation-list><tp:nomenclature-citation><tp:taxon-name><tp:taxon-name-part taxon-name-part-type="genus">Rochefortia</tp:taxon-name-part> <tp:taxon-name-part taxon-name-part-type="species">stellata</tp:taxon-name-part></tp:taxon-name><comment><bold><italic><tp:taxon-name><tp:taxon-name-part taxon-name-part-type="genus">Rochefortia</tp:taxon-name-part> <tp:taxon-name-part taxon-name-part-type="species">stellata</tp:taxon-name-part></tp:taxon-name></italic></bold> Britton &amp; P.Wilson, <ext-link xmlns:xlink="http://www.w3.org/1999/xlink" ext-link-type="uri" xlink:href="http://www.biodiversitylibrary.org/item/98629#page/114/mode/1up" xlink:type="simple">Mem. Torrey Bot. Club 16: 96. 1920</ext-link>.—TYPE: Caribbean, Republic of Cuba. Santiago de Cuba: Santiago bay, vicinity of El Morro, coastal thicket, Ensenada Cabanita (Mar, 1912), <underline>N.L. Britton, E.G. Britton &amp; J.F. Cowell 12634</underline> (♀ fl, fr) (holotype: <ext-link xmlns:xlink="http://www.w3.org/1999/xlink" ext-link-type="uri" xlink:href="http://sweetgum.nybg.org/vh/specimen.php?irn=389463" xlink:type="simple">NY-111155</ext-link>! isotypes: <ext-link xmlns:xlink="http://www.w3.org/1999/xlink" ext-link-type="uri" xlink:href="http://sweetgum.nybg.org/vh/specimen.php?irn=389464" xlink:type="simple">NY-111156</ext-link>! F-492560! <ext-link xmlns:xlink="http://www.w3.org/1999/xlink" ext-link-type="uri" xlink:href="http://collections.mnh.si.edu/search/botany/search.php?action=10&amp;height=4988&amp;width=3836&amp;irn=10130393" xlink:type="simple">US-1047763</ext-link>!).</comment></tp:nomenclature-citation><tp:nomenclature-citation><tp:taxon-name><tp:taxon-name-part taxon-name-part-type="genus">Rochefortia</tp:taxon-name-part> <tp:taxon-name-part taxon-name-part-type="species">stellata</tp:taxon-name-part></tp:taxon-name><comment>= <tp:taxon-name><tp:taxon-name-part taxon-name-part-type="genus">Rochefortia</tp:taxon-name-part> <tp:taxon-name-part taxon-name-part-type="species">stellata</tp:taxon-name-part> <tp:taxon-name-part taxon-name-part-type="infraspecific-rank">subsp.</tp:taxon-name-part> <tp:taxon-name-part taxon-name-part-type="subspecies">maisiensis</tp:taxon-name-part></tp:taxon-name> G.Klotz, <ext-link xmlns:xlink="http://www.w3.org/1999/xlink" ext-link-type="uri" xlink:href="https://zenodo.org/record/22781" xlink:type="simple">Wiss. Z. Friedrich-Schiller-Univ. Jena, Math.-Naturwiss. Reihe 29: 471. 1980</ext-link>.—TYPE: Caribbean, Republic of Cuba. Guantánamo: Maisí, Mesa del Chivo (Dec 30, 1959): <underline>E.E. Liogier [Alain] &amp; L. Figueiras 7061</underline> (fl) (holotype: HAJB).</comment></tp:nomenclature-citation><tp:nomenclature-citation><tp:taxon-name><tp:taxon-name-part taxon-name-part-type="genus">Rochefortia</tp:taxon-name-part> <tp:taxon-name-part taxon-name-part-type="species">stellata</tp:taxon-name-part></tp:taxon-name><comment>= <italic><tp:taxon-name><tp:taxon-name-part taxon-name-part-type="genus">Rochefortia</tp:taxon-name-part> <tp:taxon-name-part taxon-name-part-type="species">victoriniana</tp:taxon-name-part></tp:taxon-name></italic> G.Klotz, <ext-link xmlns:xlink="http://www.w3.org/1999/xlink" ext-link-type="uri" xlink:href="https://zenodo.org/record/22782" xlink:type="simple">Wiss. Z. Friedrich-Schiller-Univ. Jena, Math.-Naturwiss. Reihe 29: 471–472. 1980</ext-link>.—TYPE: Caribbean, Republic of Cuba. Guantánamo: N of Baitiquiri (May, 1968): <underline>J. Bisse &amp; E. Köhler [Flora Cuba] 7865</underline> (sterile) (holotype: HAJB isotype: <ext-link xmlns:xlink="http://www.w3.org/1999/xlink" ext-link-type="uri" xlink:href="http://plants.jstor.org/stable/10.5555/al.ap.specimen.je00005999" xlink:type="simple">JE-5999</ext-link>!).</comment></tp:nomenclature-citation><tp:nomenclature-citation><tp:taxon-name><tp:taxon-name-part taxon-name-part-type="genus">Rochefortia</tp:taxon-name-part> <tp:taxon-name-part taxon-name-part-type="species">stellata</tp:taxon-name-part></tp:taxon-name><comment>= <italic><tp:taxon-name><tp:taxon-name-part taxon-name-part-type="genus">Rochefortia</tp:taxon-name-part> <tp:taxon-name-part taxon-name-part-type="species">septentrionalis</tp:taxon-name-part></tp:taxon-name></italic> G.Klotz, <ext-link xmlns:xlink="http://www.w3.org/1999/xlink" ext-link-type="uri" xlink:href="https://zenodo.org/record/22783" xlink:type="simple">Wiss. Z. Friedrich-Schiller-Univ. Jena, Math.-Naturwiss. Reihe 29: 472, fig. 9. 1980</ext-link>.—TYPE: Caribbean, Republic of Cuba. Holguín: Sierra de Nipe, Mayarí Abajo, Loma de la Bandera (Jun, 1967): <underline>J. Bisse &amp; L. Rojas [Flora Cuba] 3983</underline> (fr) (holotype: HAJB isotype: <ext-link xmlns:xlink="http://www.w3.org/1999/xlink" ext-link-type="uri" xlink:href="http://plants.jstor.org/stable/10.5555/al.ap.specimen.je00005990" xlink:type="simple">JE-5990</ext-link>!).</comment></tp:nomenclature-citation><tp:nomenclature-citation><tp:taxon-name><tp:taxon-name-part taxon-name-part-type="genus">Rochefortia</tp:taxon-name-part> <tp:taxon-name-part taxon-name-part-type="species">stellata</tp:taxon-name-part></tp:taxon-name><comment>= <tp:taxon-name><tp:taxon-name-part taxon-name-part-type="genus">Rochefortia</tp:taxon-name-part> <tp:taxon-name-part taxon-name-part-type="species">septentrionalis</tp:taxon-name-part> <tp:taxon-name-part taxon-name-part-type="infraspecific-rank">var.</tp:taxon-name-part> <tp:taxon-name-part taxon-name-part-type="variety">cristalensis</tp:taxon-name-part></tp:taxon-name> G.Klotz, <ext-link xmlns:xlink="http://www.w3.org/1999/xlink" ext-link-type="uri" xlink:href="https://zenodo.org/record/22786" xlink:type="simple">Wiss. Z. Friedrich-Schiller-Univ. Jena, Math.-Naturwiss. Reihe 29: 472, fig. 10. 1980</ext-link>.—TYPE: Caribbean, Republic of Cuba. Holguín: Sierra Cristal, loma Saca la Lengua (Apr, 1968): <underline>J. Bisse &amp; E. Köhler [Flora Cuba] 6923</underline> (fr) (holotype: HAJB isotype: <ext-link xmlns:xlink="http://www.w3.org/1999/xlink" ext-link-type="uri" xlink:href="http://plants.jstor.org/stable/10.5555/al.ap.specimen.je00005998" xlink:type="simple">JE-5998</ext-link>!).</comment></tp:nomenclature-citation><tp:nomenclature-citation><tp:taxon-name><tp:taxon-name-part taxon-name-part-type="genus">Rochefortia</tp:taxon-name-part> <tp:taxon-name-part taxon-name-part-type="species">stellata</tp:taxon-name-part></tp:taxon-name><comment>= <tp:taxon-name><tp:taxon-name-part taxon-name-part-type="genus">Rochefortia</tp:taxon-name-part> <tp:taxon-name-part taxon-name-part-type="species">septentrionalis</tp:taxon-name-part> <tp:taxon-name-part taxon-name-part-type="infraspecific-rank">var.</tp:taxon-name-part> <tp:taxon-name-part taxon-name-part-type="variety">obovata</tp:taxon-name-part></tp:taxon-name> G.Klotz, <ext-link xmlns:xlink="http://www.w3.org/1999/xlink" ext-link-type="uri" xlink:href="https://zenodo.org/record/22788" xlink:type="simple">Wiss. Z. Friedrich-Schiller-Univ. Jena, Math.-Naturwiss. Reihe 29: 472. 1980</ext-link>.—TYPE: Caribbean, Republic of Cuba. Holguín: Sierra de Nipe, Charrasco de la Bandera, elev. 400 m (Apr 19, 1960): <underline>E.E. Liogier [Alain] &amp; A.J.B. Acuña Galé 7802</underline> (sterile) (holotype: SV).</comment></tp:nomenclature-citation><tp:nomenclature-citation><tp:taxon-name><tp:taxon-name-part taxon-name-part-type="genus">Rochefortia</tp:taxon-name-part> <tp:taxon-name-part taxon-name-part-type="species">stellata</tp:taxon-name-part></tp:taxon-name><comment>= <italic><tp:taxon-name><tp:taxon-name-part taxon-name-part-type="genus">Rochefortia</tp:taxon-name-part> <tp:taxon-name-part taxon-name-part-type="species">holguinensis</tp:taxon-name-part></tp:taxon-name></italic> G.Klotz, <ext-link xmlns:xlink="http://www.w3.org/1999/xlink" ext-link-type="uri" xlink:href="https://zenodo.org/record/22791" xlink:type="simple">Wiss. Z. Friedrich-Schiller-Univ. Jena, Math.-Naturwiss. Reihe 29: 472–473. 1980</ext-link>.—TYPE: Caribbean, Republic of Cuba. Las Tunas: Puerto Padre (May 27, 1931): <underline>M. Curbelo s.n. 1931</underline> (♀ fl, fr) (holotype: SV).</comment></tp:nomenclature-citation></tp:nomenclature-citation-list></tp:nomenclature><tp:treatment-sec sec-type="Description"><title>Description</title><p>Shrubs or small trees 3.0–5.0 m tall, galls absent; indument tomentose, especially on young organs, trichomes simple or stellate; bark grey whitish to light brown, longitudinally fissured; 0.7–1.3 cm long, slender, acute, successively branched at 2 or 3 levels, numerous, alternate or terminally of twigs, variously tomentose through glabrescent. Leaves fasciculate; petiole 0.4–0.6 cm long, robust, covered with a dense layer of stellate trichomes; blade 0.6–3.1 cm long, 0.4–2.1 cm wide, elliptic, widely elliptic or sometimes widely ovate, coriaceous, primary veins prominent, secondary veins 5–8, tertiary veins arcuate; base rounded or cuneate; apex rounded, retuse, obcordate, rarely mucronulate; adaxial surface bright, with cystoliths, rugose to almost glabrous or with a few scattered trichomes on the midrib, cilliate at tips, or with long (visible by the naked eye), simple, curved trichomes emerging from an inflated cystolith cell, abaxial surface densely tomentose, occasionally almost glabrous. Inflorescence axillary, flowers in clusters of 2 to 8, pedicels 0.10-0.15 cm long. Calyx 0.20–0.25 cm long, coriaceous, densely stellate outside, ciliate at tips, sometimes with simple trichomes scattered inside towards the distal part, lobes 0.18–0.22 cm long, 0.13–0.15 cm wide, shape triangular, apex acute, occasionally tridentate. Flowers at anthesis unknown. Fruit 0.40–0.50 cm tall, 0.40–0.50 cm wide; style 0.18–0.20 cm long, globose, divided in the proximal part, branches 2, 0.08–0.10 cm long, smaller than fruit, persistent (also the stigmas); pyrene 0.35–0.40 cm tall, 0.18–0.20 cm wide, 0.12–0.13 cm deep, abaxial surface with 5-6 longitudianal ridges.</p></tp:treatment-sec><tp:treatment-sec sec-type="Distribution"><title>Distribution</title><p><italic><tp:taxon-name><tp:taxon-name-part taxon-name-part-type="genus">Rochefortia</tp:taxon-name-part> <tp:taxon-name-part taxon-name-part-type="species">stellata</tp:taxon-name-part></tp:taxon-name></italic> (symbol "•" in Fig. <xref ref-type="fig" rid="F2214871">3</xref>) is endemic to the southern and eastern provinces of Cuba (i.e., Granma, Guantánamo, Holguín, Santiago de Cuba; <xref ref-type="bibr" rid="B2182821">Borhidi 1991</xref>) and occurs in coastal forests and tickets on limestone and serpentine soils as well, between 10–600 m altitude, sympatrically with <italic><tp:taxon-name><tp:taxon-name-part taxon-name-part-type="genus">R.</tp:taxon-name-part> <tp:taxon-name-part taxon-name-part-type="species">cubensis</tp:taxon-name-part></tp:taxon-name></italic> and <italic><tp:taxon-name><tp:taxon-name-part taxon-name-part-type="genus">R.</tp:taxon-name-part> <tp:taxon-name-part taxon-name-part-type="species">oblongata</tp:taxon-name-part></tp:taxon-name></italic>.</p></tp:treatment-sec><tp:treatment-sec sec-type="Ecology"><title>Ecology</title><p>Flowering Mar–Aug, Nov–Dec; fruiting: Apr–Aug.</p></tp:treatment-sec><tp:treatment-sec sec-type="Taxon discussion"><title>Taxon discussion</title><p><italic><tp:taxon-name><tp:taxon-name-part taxon-name-part-type="genus">Rochefortia</tp:taxon-name-part> <tp:taxon-name-part taxon-name-part-type="species">stellata</tp:taxon-name-part></tp:taxon-name></italic> is the most distinctive species and can be easily distinguished from all other <italic><tp:taxon-name><tp:taxon-name-part taxon-name-part-type="genus">Rochefortia</tp:taxon-name-part></tp:taxon-name></italic> species, because of the consistent presence of multi-branched (i.e., stellate) trichomes (Fig. <xref ref-type="fig" rid="F2432408">2</xref>) on young twigs, petioles and leaves (on abaxial surface, stellate trichomes are much more abundant and persistent over time, whereas those on the adaxial surface can be lost at maturity). Together with the restricted distribution in eastern Cuba, the species can therefore be reliably identified, even in vegetative stage. Many individuals exhibit branched thorns, which is shared with <italic><tp:taxon-name><tp:taxon-name-part taxon-name-part-type="genus">R.</tp:taxon-name-part> <tp:taxon-name-part taxon-name-part-type="species">cubensis</tp:taxon-name-part></tp:taxon-name></italic> and <italic><tp:taxon-name><tp:taxon-name-part taxon-name-part-type="genus">R.</tp:taxon-name-part> <tp:taxon-name-part taxon-name-part-type="species">oblongata</tp:taxon-name-part></tp:taxon-name></italic> only.</p><p>Within his <tp:taxon-name><tp:taxon-name-part taxon-name-part-type="genus">Rochefortia</tp:taxon-name-part> <tp:taxon-name-part taxon-name-part-type="infraspecific-rank">sect.</tp:taxon-name-part> <tp:taxon-name-part taxon-name-part-type="section">Stellatae</tp:taxon-name-part></tp:taxon-name>, <xref ref-type="bibr" rid="B2182961">Klotz (1980)</xref> distinguished a number of taxa at the species level and below, because he observed morphological variation in correlation with geographic occurrence. Specimens with the smallest leave size and narrowest blade (0.8–1.2 cm long, 0.2–0.3 cm wide) occur mainly in Holguín: Sierra de Nipe (being type localities of <italic><tp:taxon-name><tp:taxon-name-part taxon-name-part-type="genus">R.</tp:taxon-name-part> <tp:taxon-name-part taxon-name-part-type="species">septentrionalis</tp:taxon-name-part></tp:taxon-name></italic> and <tp:taxon-name><tp:taxon-name-part taxon-name-part-type="genus">R.</tp:taxon-name-part> <tp:taxon-name-part taxon-name-part-type="species">septentrionalis</tp:taxon-name-part> <tp:taxon-name-part taxon-name-part-type="infraspecific-rank">var.</tp:taxon-name-part> <tp:taxon-name-part taxon-name-part-type="variety">obovata</tp:taxon-name-part></tp:taxon-name>) and Sierra Cristal (type locality of <tp:taxon-name><tp:taxon-name-part taxon-name-part-type="genus">R.</tp:taxon-name-part> <tp:taxon-name-part taxon-name-part-type="species">septentrionalis</tp:taxon-name-part> <tp:taxon-name-part taxon-name-part-type="infraspecific-rank">var.</tp:taxon-name-part> <tp:taxon-name-part taxon-name-part-type="variety">cristalensis</tp:taxon-name-part></tp:taxon-name>), but are also found elsewhere. Plants with scattered stellate trichomes on the upper surface are not confined to Baitiquiri (type locality of <italic><tp:taxon-name><tp:taxon-name-part taxon-name-part-type="genus">R.</tp:taxon-name-part> <tp:taxon-name-part taxon-name-part-type="species">victoriniana</tp:taxon-name-part></tp:taxon-name></italic>), but can be also observed in other Cuban provinces. Generally, density and occurrence of stellate trichomes rather conform to ontogeny than to biogeography, as entire plant organs (e.g., young branches, petioles, calyx lobes, both leaf surfaces) are covered with a dense layer of stellate trichomes in early developmental stages, while older organs have lost this indument, except those on the abaxial leaf surface (possibly as an effective protection against evaporation).</p><p>Some individuals of <italic><tp:taxon-name><tp:taxon-name-part taxon-name-part-type="genus">R.</tp:taxon-name-part> <tp:taxon-name-part taxon-name-part-type="species">stellata</tp:taxon-name-part></tp:taxon-name></italic> (e.g., <underline>Bucher s.n.</underline>: F! <underline>Bisse &amp; Köhler 8300</underline>: JE!) appear as substrate for plants assigned to <italic><tp:taxon-name><tp:taxon-name-part taxon-name-part-type="genus">Tillandsia</tp:taxon-name-part></tp:taxon-name></italic> sp. (<tp:taxon-name><tp:taxon-name-part taxon-name-part-type="family">Bromeliaceae</tp:taxon-name-part></tp:taxon-name>).</p></tp:treatment-sec><tp:treatment-sec sec-type="Notes"><title>Notes</title><p><underline>Representative specimens examined</underline>. — CUBA. <bold>Granma</bold>: Cabo Cruz, <named-content xmlns:xlink="http://www.w3.org/1999/xlink" content-type="dwc:verbatimCoordinates" xlink:type="simple">19°50’N, 77°50’W</named-content> [retroactively inferred], 26 Jun 1924 (sterile), <underline>Ekman 19075</underline> (G! K!); <bold>Guantánamo</bold>: Mesa del Chivo, Maisí, <named-content xmlns:xlink="http://www.w3.org/1999/xlink" content-type="dwc:verbatimCoordinates" xlink:type="simple">20°14’N, 74°91’W</named-content> [retroactively inferred], 19 Aug 1939 (fr), <underline>León &amp; Victorin 17108</underline> (GH! US!); Baracoa: Cajobabo, monte seco de la Loma de la Luna, <named-content xmlns:xlink="http://www.w3.org/1999/xlink" content-type="dwc:verbatimCoordinates" xlink:type="simple">20°41’N, 74°29’W</named-content> [retroactively inferred], Jun 1967 (fr), <underline>Bisse &amp; Rojas [Flora Cuba] 3404</underline> (HAJB! JE!); <bold>Holguín</bold>: Sierra de Nipe, in carrascales at Río Piloto, <named-content xmlns:xlink="http://www.w3.org/1999/xlink" content-type="dwc:verbatimCoordinates" xlink:type="simple">20°28’N, 75°48’W</named-content> [retroactively inferred], 3 Jul 1924 (fl), <underline>Ekman 19171</underline> (F! US!); <bold>Santiago de Cuba</bold>: S of town, <named-content xmlns:xlink="http://www.w3.org/1999/xlink" content-type="dwc:verbatimCoordinates" xlink:type="simple">20°08’N, 75°49’W</named-content> [retroactively inferred], 16 Apr 1917 (fl), <underline>Ekman 8597</underline> (K!); S coast, near Juragua Beach, <named-content xmlns:xlink="http://www.w3.org/1999/xlink" content-type="dwc:verbatimCoordinates" xlink:type="simple">19°53’N, 75°33’W</named-content> [retroactively inferred], Aug 1929 (♀ fl, fr), <underline>Bucher s.n.</underline> (F!); Guamá, 1.5 km W of El Macho, <named-content xmlns:xlink="http://www.w3.org/1999/xlink" content-type="dwc:verbatimCoordinates" xlink:type="simple">19°58’N, 76°31’W</named-content> [retroactively inferred], 29 May 1988 (fr), <underline>Álvarez de Zayas et al. [Flora Cuba] 65564</underline> (JE!).</p><sec sec-type="Common names"><title>Common names</title><p>“espino de costa” in Holguín and “carey de costa” in Santiago de Cuba.</p></sec></tp:treatment-sec><tp:treatment-sec><!--Section generated to contain objects referenced in tp:taxon-treatment.--><fig id="F2214871" position="float" orientation="portrait"><label>Figure 3.</label><caption><p><bold>Circumcaribbean distribution of <italic><tp:taxon-name><tp:taxon-name-part taxon-name-part-type="genus">Rochefortia</tp:taxon-name-part></tp:taxon-name></italic></bold>. Note that many species of <italic><tp:taxon-name><tp:taxon-name-part taxon-name-part-type="genus">Rochefortia</tp:taxon-name-part></tp:taxon-name></italic> are delimited geographically and that <italic><tp:taxon-name><tp:taxon-name-part taxon-name-part-type="genus">R.</tp:taxon-name-part> <tp:taxon-name-part taxon-name-part-type="species">acanthophora</tp:taxon-name-part></tp:taxon-name></italic>, for example, has a more restricted range on the Greater Antilles (i.e., is absent from Cuba and Jamaica) than previously considered.</p></caption><graphic xmlns:xlink="http://www.w3.org/1999/xlink" xlink:href="biodiversity_data_journal-4-e7720-g003.png" position="float" id="oo_87734.png" orientation="portrait" xlink:type="simple"/></fig><fig-group id="F2432408" position="float" orientation="portrait"><caption><p><bold>Stellate trichomes with diagnostic importance for <italic><tp:taxon-name><tp:taxon-name-part taxon-name-part-type="genus">Rochefortia</tp:taxon-name-part> <tp:taxon-name-part taxon-name-part-type="species">stellata</tp:taxon-name-part></tp:taxon-name></italic></bold>. The trait is otherwise rare in the woody borages [present in, e.g., <italic><tp:taxon-name><tp:taxon-name-part taxon-name-part-type="genus">Cordia</tp:taxon-name-part> <tp:taxon-name-part taxon-name-part-type="species">alliodora</tp:taxon-name-part></tp:taxon-name></italic> (Ruiz &amp; Pav.) Oken]. A.–B. adaxial surface exhibiting scattered trichomes (scanning electron microscopy: SEM); C. stereo-microscopic image of adaxial (dark) and tomentose abaxial surface (light); D.–E. isolated stellate trichomes from adaxial surface (SEM); F. abaxial tomentose surface.</p></caption><fig id="F2432439" position="float" orientation="portrait"><label>Figure 2a.</label><graphic xmlns:xlink="http://www.w3.org/1999/xlink" xlink:href="biodiversity_data_journal-4-e7720-g002_a.jpg" xlink:type="simple" position="float" orientation="portrait" id="oo_69530.jpg"/></fig><fig id="F2432440" position="float" orientation="portrait"><label>Figure 2b.</label><graphic xmlns:xlink="http://www.w3.org/1999/xlink" xlink:href="biodiversity_data_journal-4-e7720-g002_b.jpg" xlink:type="simple" position="float" orientation="portrait" id="oo_69531.jpg"/></fig><fig id="F2432441" position="float" orientation="portrait"><label>Figure 2c.</label><graphic xmlns:xlink="http://www.w3.org/1999/xlink" xlink:href="biodiversity_data_journal-4-e7720-g002_c.jpg" xlink:type="simple" position="float" orientation="portrait" id="oo_69532.jpg"/></fig><fig id="F2432443" position="float" orientation="portrait"><label>Figure 2d.</label><graphic xmlns:xlink="http://www.w3.org/1999/xlink" xlink:href="biodiversity_data_journal-4-e7720-g002_d.jpg" xlink:type="simple" position="float" orientation="portrait" id="oo_69533.jpg"/></fig><fig id="F2432444" position="float" orientation="portrait"><label>Figure 2e.</label><graphic xmlns:xlink="http://www.w3.org/1999/xlink" xlink:href="biodiversity_data_journal-4-e7720-g002_e.jpg" xlink:type="simple" position="float" orientation="portrait" id="oo_69534.jpg"/></fig><fig id="F2432445" position="float" orientation="portrait"><label>Figure 2f.</label><graphic xmlns:xlink="http://www.w3.org/1999/xlink" xlink:href="biodiversity_data_journal-4-e7720-g002_f.jpg" xlink:type="simple" position="float" orientation="portrait" id="oo_69535.jpg"/></fig></fig-group></tp:treatment-sec><ref-list><ref id="B2182821"><element-citation xmlns:xlink="http://www.w3.org/1999/xlink" publication-type="book" xlink:type="simple"><person-group person-group-type="author"><name name-style="western"><surname>Borhidi</surname><given-names>A.</given-names></name></person-group><year>1991</year><source>Phytogeography and vegetation ecology of Cuba</source><publisher-name>Akadémiai Kiadó</publisher-name><publisher-loc>Budapest</publisher-loc><size units="page">858 </size></element-citation></ref><ref id="B2182961"><element-citation xmlns:xlink="http://www.w3.org/1999/xlink" publication-type="article" xlink:type="simple"><person-group person-group-type="author"><name name-style="western"><surname>Klotz</surname><given-names>Gerhard</given-names></name></person-group><year>1980</year><article-title>Zur intraspezifischen Varianz und ihrer Widerspiegelung in taxonomischen Kategorien</article-title><source>Wiss. Z. Friedrich-Schiller-Univ. Jena, Math.-Naturwiss. Reihe</source><volume>29</volume><fpage>453</fpage><lpage>479</lpage></element-citation></ref></ref-list></tp:taxon-treatment>
